# Supplementary material for: Identification of a differentiation stall in epithelial mesenchymal transition in histone H3–mutant diffuse midline glioma
Source: Gigascience. 2020 Dec 15;9(12):giaa136. doi: 10.1093/gigascience/giaa136 (PMC7736793; doi:10.1093/gigascience/giaa136)
Supplement: giaa136_Supplemental_Files [file giaa136_supplemental_files.zip]

Archive with 5 entries (5 files):
- Supplementary Figures Revision1.pdf
- Supplementary Table 1.xlsx
- Supplementary Table 2 Revision1.xlsx
- Supplementary Table 3.xlsx
- Supplementary Table 4 Revision1.xlsx
