# Supplementary material for: Identification of a differentiation stall in epithelial mesenchymal transition in histone H3–mutant diffuse midline glioma
Source: Gigascience. 2020 Dec 15;9(12):giaa136. doi: 10.1093/gigascience/giaa136 (PMC7736793; doi:10.1093/gigascience/giaa136)
Supplement: giaa136_Supplemental_Files [file giaa136_supplemental_files.zip › Supplementary Table 1.xlsx]

## Sheet: Sheet1
Clinical data for bulk glioma RNA sequencing data
Treehouse SAMPLE identifier	Source	Additional site identifier	Age at diagnosis (in years)	Pediatric, Adolescent, or Young Adult at diagnosis? (Ped/AYA = age below 30 years)	Gender	Diagnosis/Disease	Grade	Histone status	Site of primary tumor
TH02_0095_S01	PNOC	PNOC003-16	4	Yes, age < 30 years	female	glioma	G3	H3.1 K27M	brain stem
THR13_0970_S01	phs000900.v1.p1		2	Yes, age < 30 years	female	glioblastoma multiforme	G4	H3.1 K27M	brain
THR13_0971_S01	phs000900.v1.p1		12	Yes, age < 30 years	male	glioma	G2	H3.1 K27M	brain
THR13_0974_S01	phs000900.v1.p1		4	Yes, age < 30 years	female	glioblastoma multiforme	G4	H3.1 K27M	brain
TH02_0652_S01	PNOC	PNOC003-20	4	Yes, age < 30 years	female	glioma	G4	H3.1K27M	brain stem
TH02_0082_S01	PNOC	PNOC003-01	6	Yes, age < 30 years	female	glioma	G2	H3.3 K27M	brain stem
TH02_0083_S01	PNOC	PNOC003-02	6	Yes, age < 30 years	female	glioma	G3	H3.3 K27M	brain stem
TH02_0085_S01	PNOC	PNOC003-05	8	Yes, age < 30 years	male	glioma		H3.3 K27M	brain stem
TH02_0086_S01	PNOC	PNOC003-06	13	Yes, age < 30 years	male	glioma	G2	H3.3 K27M	brain stem
TH02_0087_S01	PNOC	PNOC003-07	7	Yes, age < 30 years	female	glioma	G3	H3.3 K27M	brain stem
TH02_0087_S02	PNOC	PNOC003-07	7	Yes, age < 30 years	female	glioma	G3	H3.3 K27M	brain stem
TH02_0088_S01	PNOC	PNOC003-08	15	Yes, age < 30 years	male	glioma	G2	H3.3 K27M	brain stem
TH02_0089_S01	PNOC	PNOC003-09	8	Yes, age < 30 years	female	glioma	G2	H3.3 K27M	brain stem
TH02_0091_S01	PNOC	PNOC003-10	9	Yes, age < 30 years	male	glioma	G2	H3.3 K27M	brain stem
TH02_0092_S01	PNOC	PNOC003-12	11	Yes, age < 30 years	male	glioma	G3	H3.3 K27M	brain stem
TH02_0093_S01	PNOC	PNOC003-13	6	Yes, age < 30 years	male	glioma	G2	H3.3 K27M	brain stem
TH02_0094_S01	PNOC	PNOC003-14	6	Yes, age < 30 years	female	glioma	G2	H3.3 K27M	brain stem
TH02_0096_S01	PNOC	PNOC003-17	5	Yes, age < 30 years	male	glioma	G2	H3.3 K27M	brain stem
TH02_0653_S01	PNOC	PNOC003-21	12	Yes, age < 30 years	male	glioma	G3	H3.3 K27M	brain stem
TH02_0654_S01	PNOC	PNOC003-23	4	Yes, age < 30 years	female	glioma		H3.3 K27M
TH02_0656_S01	PNOC	PNOC003-26	5	Yes, age < 30 years	male	glioma		H3.3 K27M
THR13_0963_S01	phs000900.v1.p1		3	Yes, age < 30 years	female	glioma	G2	H3.3 K27M	brain
THR13_0964_S01	phs000900.v1.p1		4	Yes, age < 30 years	female	glioma	unknown	H3.3 K27M	brain
THR13_0965_S01	phs000900.v1.p1		5	Yes, age < 30 years	male	glioblastoma multiforme	G4	H3.3 K27M	brain
THR13_0968_S01	phs000900.v1.p1		7	Yes, age < 30 years	female	glioma	G3	H3.3 K27M	brain
THR13_0972_S01	phs000900.v1.p1		7	Yes, age < 30 years	male	glioblastoma multiforme	G4	H3.3 K27M	brain
THR14_0308_S01	CBTTC-HGG-PA-01		17.7	Yes, age < 30 years	female	glioblastoma multiforme	G4	H3.3 K27M
THR14_0309_S01	CBTTC-HGG-PA-01		5.2	Yes, age < 30 years	female	glioma	G3	H3.3 K27M
THR14_0310_S01	CBTTC-HGG-PA-01		15.4	Yes, age < 30 years	male	glioblastoma multiforme	G4	H3.3 K27M
THR14_0311_S01	CBTTC-HGG-PA-01		11.6	Yes, age < 30 years	female	glioblastoma multiforme	G4	H3.3 K27M
THR14_0313_S01	CBTTC-HGG-PA-01		7.1	Yes, age < 30 years	male	glioma	G3	H3.3 K27M
TH02_0077_S01	PNOC	PNOC feas 05	8	Yes, age < 30 years	male	glioma	G3	H3.3K27M	brain stem
TH06_0647_S01	BC-POG		5	Yes, age < 30 years	male	glioma		H3.3K27M	brain
TCGA-06-2569-01	phs000178.v9.p8		24	Yes, age < 30 years	female	glioblastoma multiforme		non H3 K27M
TCGA-06-5416-01	phs000178.v9.p8		23	Yes, age < 30 years	female	glioblastoma multiforme		non H3 K27M
TCGA-DB-A75O-01	phs000178.v9.p8		29	Yes, age < 30 years	male	glioma	G3	non H3 K27M
TCGA-DU-6404-01	phs000178.v9.p8		24	Yes, age < 30 years	female	glioma	G3	non H3 K27M
TCGA-DU-6404-02	phs000178.v9.p8		24	Yes, age < 30 years	female	glioma	G3	non H3 K27M
TCGA-DU-A6S7-01	phs000178.v9.p8		27	Yes, age < 30 years	female	glioma	G3	non H3 K27M
TCGA-E1-A7YV-01	phs000178.v9.p8		26	Yes, age < 30 years	female	glioma	G3	non H3 K27M
TCGA-FG-5963-01	phs000178.v9.p8		23	Yes, age < 30 years	male	glioma	G3	non H3 K27M
TCGA-FG-5963-02	phs000178.v9.p8		23	Yes, age < 30 years	male	glioma	G3	non H3 K27M
TCGA-FG-8181-01	phs000178.v9.p8		23	Yes, age < 30 years	male	glioma	G3	non H3 K27M
TCGA-HT-7857-01	phs000178.v9.p8		24	Yes, age < 30 years	female	glioma	G3	non H3 K27M
TCGA-KT-A74X-01	phs000178.v9.p8		26	Yes, age < 30 years	male	glioma	G3	non H3 K27M
TCGA-P5-A72X-01	phs000178.v9.p8		21	Yes, age < 30 years	male	glioma	G3	non H3 K27M
TCGA-P5-A730-01	phs000178.v9.p8		22	Yes, age < 30 years	male	glioma	G3	non H3 K27M
TCGA-QH-A65X-01	phs000178.v9.p8		28	Yes, age < 30 years	female	glioma	G3	non H3 K27M
TCGA-S9-A6U1-01	phs000178.v9.p8		22	Yes, age < 30 years	female	glioma	G3	non H3 K27M
TCGA-S9-A6U6-01	phs000178.v9.p8		28	Yes, age < 30 years	male	glioma	G3	non H3 K27M
TCGA-S9-A7J2-01	phs000178.v9.p8		25	Yes, age < 30 years	male	glioma	G3	non H3 K27M
TCGA-TQ-A7RF-01	phs000178.v9.p8		27	Yes, age < 30 years	female	glioma	G3	non H3 K27M
TH02_0074_S01	PNOC	PNOC feas 01	15	Yes, age < 30 years	female	glioblastoma multiforme	G4	non H3 K27M	temporal
TH02_0075_S01	PNOC	PNOC feas 03	17	Yes, age < 30 years	female	glioblastoma multiforme	G4	non H3 K27M	frontal
TH02_0076_S01	PNOC	PNOC feas 04	9	Yes, age < 30 years	male	glioblastoma multiforme	G4	non H3 K27M	thalamus
TH02_0078_S01	PNOC	PNOC feas 06	14	Yes, age < 30 years	female	glioma	G3	non H3 K27M	frontal
TH02_0079_S01	PNOC	PNOC feas 07	4	Yes, age < 30 years	female	glioma	G3	non H3 K27M	brain stem
TH02_0081_S01	PNOC	PNOC feas 09	22	Yes, age < 30 years	female	glioblastoma multiforme	G4	non H3 K27M	left frontal
TH02_0084_S01	PNOC	PNOC003-04	10	Yes, age < 30 years	male	glioma	G2	non H3 K27M	brain stem
TH02_0090_S01	PNOC	PNOC003-11	25	Yes, age < 30 years	male	glioma		non H3 K27M	brain stem
TH02_0651_S01	PNOC	PNOC003-19	12	Yes, age < 30 years	male	glioma	N/A	non H3 K27M	brain stem
TH04_0021_S01	MSK		14	Yes, age < 30 years	male	glioma	G3	non H3 K27M
TH06_0616_S01	BC-POG		15	Yes, age < 30 years	female	glioblastoma multiforme	G4	non H3 K27M	brain
TH06_0627_S01	BC-POG		0	Yes, age < 30 years	female	glioblastoma multiforme	G4	non H3 K27M	brain - posterior fossa
TH06_1175_S01	BC-POG		17	Yes, age < 30 years	female	glioma	G3	non H3 K27M	brain (parietal lobe)
THR13_0969_S01	phs000900.v1.p1		13	Yes, age < 30 years	male	glioma	high grade	non H3 K27M	brain
THR13_0973_S01	phs000900.v1.p1		5	Yes, age < 30 years	male	glioma	G3	non H3 K27M	brain
THR14_0301_S01	CBTTC-HGG-PA-01		16.2	Yes, age < 30 years	male	glioblastoma multiforme	G4	non H3 K27M
THR14_0302_S01	CBTTC-HGG-PA-01		6.8	Yes, age < 30 years	female	glioblastoma multiforme	G4	non H3 K27M
THR14_0303_S01	CBTTC-HGG-PA-01		13.5	Yes, age < 30 years	female	glioma	G3	non H3 K27M
THR14_0312_S01	CBTTC-HGG-PA-01		18.5	Yes, age < 30 years	male	glioma	G3	non H3 K27M
THR14_0324_S01	CBTTC-HGG-PA-01		2.5	Yes, age < 30 years	male	glioblastoma multiforme	G3/4	non H3 K27M
THR14_0326_S01	CBTTC-HGG-PA-01		10.2	Yes, age < 30 years	female	glioma	G3	non H3 K27M
THR14_0327_S01	CBTTC-HGG-PA-01		11.4	Yes, age < 30 years	female	glioblastoma multiforme	G4	non H3 K27M
THR31_0918_S01	phs000673.v2.p1	PO_3089	1	Yes, age < 30 years	female	glioma	high grade	non H3 K27M	Brain
THR32_0958_S01	EGAD00001001927		16	Yes, age < 30 years	female	glioblastoma multiforme		non H3 K27M	intraventricular, left
THR32_0959_S01	EGAD00001001927		9	Yes, age < 30 years	male	glioblastoma multiforme		non H3 K27M	frontal lobe, right
THR32_0960_S01	EGAD00001001927		19	Yes, age < 30 years	female	glioblastoma multiforme		non H3 K27M	temporal lobe, left
