# Supplementary material for: Identification of a differentiation stall in epithelial mesenchymal transition in histone H3–mutant diffuse midline glioma
Source: Gigascience. 2020 Dec 15;9(12):giaa136. doi: 10.1093/gigascience/giaa136 (PMC7736793; doi:10.1093/gigascience/giaa136)
Supplement: giaa136_Supplemental_Files [file giaa136_supplemental_files.zip › Supplementary Table 2 Revision1.xlsx]

## Sheet: limma DE genes
Differentially expressed genes between H3 K27M and non K27M gliomas (limma, pvalue<0.1). DEStatus=1 overexpressed in H3K27M gliomas, DEStatus=-1 underexpressed in H3K27M gliomas.
Gene	DEStatus	pvalue
A2M-AS1	1	0.000273021
ABCA5	1	8.51e-06
ABCG4	1	0.00220537
ABI3BP	1	0.000447398
ABLIM3	1	0.000569944
ABO	1	0.000196783
AC003075.4	1	6.05e-05
AC006033.22	1	0.00142849
AC006946.16	1	2.34e-08
AC006946.17	1	6.13e-05
AC007036.5	1	4.89e-05
AC007106.1	1	0.000298478
AC007250.4	1	0.0019192
AC008991.1	1	0.00323477
AC010226.4	1	0.00060402
AC010884.1	1	0.000566445
AC012507.3	1	3.41e-05
AC015936.3	1	0.000364485
AC017104.6	1	1.67e-05
AC018755.16	1	8.02e-05
AC026150.8	1	0.00294236
AC073869.1	1	0.000147158
AC079305.10	1	0.000716765
AC091814.2	1	1.84e-06
AC093388.3	1	0.000391046
AC093642.5	1	0.00109513
AC093724.2	1	0.00269159
AC108142.1	1	1.87e-09
AC129492.6	1	9.62e-05
AC133528.2	1	0.00241651
AC241585.2	1	0.000407952
ACADL	1	1.53e-13
ACAN	1	1.51e-07
ACRV1	1	3.36e-07
ACSS3	1	0.00256882
ACTC1	1	0.000134869
ACTL10	1	0.000574329
ADAMTS4	1	0.00157186
ADAMTSL4	1	0.00309989
ADARB2	1	3.88e-05
ADARB2-AS1	1	1.35e-05
ADAT3	1	2.42e-05
ADO	1	0.00154588
ADPRH	1	0.000144156
AEBP1	1	0.00109259
AF131215.2	1	0.0010156
AF131215.8	1	6.87e-06
AF131215.9	1	0.00122538
AF186192.1	1	2.07e-05
AF186192.5	1	9.58e-06
AFAP1L2	1	0.000459379
AGPAT4	1	0.00252151
AGPAT4-IT1	1	0.00131741
AHR	1	0.00168834
AKR1C1	1	6.22e-05
AKR1C2	1	0.000623666
AL442127.1	1	3.64e-08
AL592528.1	1	5.51e-05
ALDH1L2	1	0.000884007
AMH	1	0.00175181
AMIGO2	1	0.000108372
ANGPT1	1	0.00140918
ANKRD20A10P	1	0.00164619
ANKRD20A5P	1	0.000304391
ANKRD29	1	0.000115735
ANKRD63	1	0.00309538
ANKS6	1	0.00128512
ANO2	1	0.00119592
ANO4	1	0.00205318
ANO5	1	0.00104097
AOX1	1	1.7e-12
AP000344.4	1	0.00289261
AP003774.4	1	0.000199532
APBA1	1	2.27e-05
APOL4	1	9.58e-05
AQP1	1	4.99e-05
AQP3	1	3.19e-05
ARC	1	0.000552786
ARFGEF3	1	0.000129508
ARHGAP22	1	0.00042895
ARHGEF34P	1	1.89e-06
ARHGEF35	1	2.76e-06
ARHGEF5	1	1.33e-09
ARMC4P1	1	0.00149037
ARRDC4	1	1.03e-06
ASAP3	1	0.000590247
ASB10	1	0.000199157
ASB4	1	0.000606157
ASB5	1	2.66e-06
ASPRV1	1	0.000116094
ATAD3C	1	3.87e-05
ATG9B	1	0.00113157
ATP13A5	1	0.000637929
ATP13A5-AS1	1	2.11e-07
ATP5F1P5	1	3.01e-12
ATP8A2	1	0.00260423
ATXN8OS	1	0.000845272
AZIN1	1	0.00149119
B3GALNT1	1	0.00105511
B3GNT7	1	1.3e-06
BAALC-AS1	1	0.0022368
BARHL1	1	5.54e-06
BCAS1	1	0.0012741
BCAT1	1	0.00102516
BCHE	1	0.000288838
BEAN1	1	0.000430151
BEGAIN	1	0.00107514
BEND3P3	1	9.89e-05
BEND4	1	2.26e-09
BEND6	1	0.0023996
BEX5	1	0.000168626
BIRC7	1	0.000258914
BMI1	1	8.34e-05
BMP8B	1	0.00194187
BMPER	1	0.000175043
BOK	1	0.000319322
BPIFB2	1	0.00294503
BTBD16	1	0.000284439
BTC	1	4.75e-09
BVES	1	0.00109471
BVES-AS1	1	1.8e-09
BX842568.2	1	0.00160648
C10orf105	1	0.000193016
C10orf107	1	1.71e-06
C10orf11	1	1.96e-05
C10orf35	1	0.00065071
C10orf67	1	0.00302114
C11orf39	1	0.00158503
C11orf63	1	1.33e-11
C11orf70	1	2.99e-05
C11orf96	1	0.000219555
C17orf67	1	0.00107722
C19orf81	1	0.000530071
C1GALT1C1L	1	0.000252786
C1orf106	1	0.000232725
C1orf110	1	0.00118539
C1orf198	1	0.00280911
C1orf204	1	3.66e-06
C1QL1	1	0.00243629
C1QL2	1	1.89e-06
C1QL4	1	1.41e-08
C1QTNF3	1	7.4e-06
C1QTNF4	1	0.00154152
C2orf27A	1	7.21e-06
C2orf40	1	0.000532298
C2orf82	1	4.49e-07
C2orf88	1	0.000787381
C3orf67	1	0.00243429
C4A	1	0.00297498
C4A-AS1	1	0.000432386
C4B-AS1	1	0.000432386
C4orf32	1	0.000317497
C4orf48	1	0.000258815
C5orf38	1	2.72e-05
C5orf49	1	0.00019335
C5orf63	1	0.000138519
C6orf3	1	0.00297481
C7orf31	1	0.000553589
C8orf22	1	0.000943077
C8orf88	1	7.43e-09
C9orf129	1	1.33e-05
C9orf40	1	4.78e-05
C9orf64	1	0.00200939
CA10	1	3.92e-05
CA3	1	1.2e-05
CABP7	1	0.00227128
CACNA1A	1	0.00145085
CACNA1H	1	0.00256158
CADM3	1	0.00112282
CADPS	1	0.00141676
CALB2	1	8.31e-05
CALCRL	1	0.00184848
CAMSAP3	1	0.00048565
CAPS	1	0.00298959
CASC10	1	0.00194061
CASC15	1	0.000257334
CAV2	1	0.000553405
CBX2	1	0.00180185
CCDC136	1	0.00163526
CCDC148	1	0.000282114
CCDC67	1	0.000164077
CCER2	1	3.98e-05
CCNA1	1	3.2e-05
CD22	1	0.00206176
CD55	1	0.00106405
CDH8	1	0.00286392
CDK18	1	0.000488005
CDKN1C	1	0.00231013
CEBPD	1	0.000159608
CECR7	1	9.03e-10
CENPV	1	0.000274035
CENPVP1	1	5.59e-05
CENPVP3	1	0.000105251
CFAP74	1	0.00242134
CFC1	1	0.000556425
CH17-125A10.2	1	0.000589218
CH17-13I23.3	1	0.00312372
CH17-472G23.1	1	7.36e-06
CH17-472G23.2	1	3.09e-05
CH25H	1	0.000274313
CH507-152C13.3	1	0.00261114
CHAD	1	6.16e-05
CHCHD7	1	1.87e-06
CHODL	1	0.000182885
CHRFAM7A	1	0.000194956
CHRM5	1	7.42e-05
CHRNA4	1	0.00285087
CHST6	1	0.00110428
CLDN11	1	9.01e-06
CLDND1	1	0.00153628
CLEC18A	1	0.0024106
CLEC2B	1	8.19e-09
CLEC2L	1	0.00306296
CMTM2	1	0.00101101
CNGA3	1	0.00118303
CNTN1	1	0.000124511
CNTN2	1	0.00151125
CNTNAP4	1	0.000423448
COL11A1	1	8.08e-06
COL22A1	1	0.00022782
COL27A1	1	0.00165066
COL5A3	1	0.000473315
COL8A2	1	0.000510394
COL9A2	1	0.000255745
COX6A2	1	5.43e-05
COX7CP1	1	0.000865337
CPB2-AS1	1	4.32e-05
CPEB1	1	0.00102032
CPEB1-AS1	1	0.000196812
CPLX1	1	0.00180764
CPNE6	1	0.000198581
CPNE9	1	2.94e-05
CPPED1	1	0.00138137
CPS1	1	0.00185848
CRHR1-IT1	1	0.00213898
CRNDE	1	3.09e-05
CRYBB2	1	0.00137065
CRYBG3	1	0.00189396
CRYGD	1	9.45e-19
CSDC2	1	0.00218026
CTAGE4	1	0.000127654
CTAGE8	1	0.00122508
CTB-40H15.4	1	0.00235965
CTB-78F1.2	1	0.00299956
CTB-79E8.3	1	8.05e-06
CTC-203F4.2	1	0.0025875
CTC-250I14.1	1	0.00125572
CTC-277H1.7	1	3.39e-05
CTD-2023M8.1	1	0.00186948
CTD-2054N24.2	1	1.75e-06
CTD-2062F14.3	1	0.000663014
CTD-2132N18.4	1	0.00298884
CTD-2218G20.1	1	0.00269481
CTD-2298J14.2	1	0.00320883
CTD-2325P2.4	1	0.00152227
CTD-2349P21.7	1	0.00150132
CTD-2396E7.9	1	0.00107899
CTD-2517O10.6	1	0.00040771
CTD-2530N21.4	1	0.000501597
CTD-2534I21.8	1	1.38e-05
CTD-3076O17.1	1	1.56e-05
CTD-3157E16.2	1	0.000121044
CTXN3	1	0.000822278
CXCL5	1	0.00045992
CXorf40A	1	0.00209148
CXorf57	1	2.46e-09
CYP21A1P	1	7.74e-05
CYP21A2	1	6.75e-06
CYP27C1	1	3.84e-08
CYP2U1	1	0.00299168
CYP39A1	1	3.91e-10
CYP4F12	1	1.9e-06
CYP4F35P	1	0.000647747
DAAM2	1	0.000695161
DACT2	1	0.000809427
DAZ3	1	0.00269774
DBNDD2	1	0.00191895
DCHS2	1	1.68e-05
DCTD	1	0.00194909
DDR2	1	0.000648565
DDX11L1	1	0.00167473
DGAT2	1	7.29e-06
DGKE	1	6.77e-05
DGKI	1	8.44e-06
DHCR24	1	0.00316185
DKFZp434J0226	1	0.00130257
DLEC1	1	0.000825944
DLEU7	1	4.22e-06
DNAH17	1	0.000173016
DNAH2	1	3.02e-06
DNAJA4	1	2.07e-05
DNAJC1	1	0.000529526
DNM1P46	1	0.000389671
DOC2B	1	0.000267945
DOCK10	1	0.000241923
DPH6-AS1	1	0.000146929
DPY19L2	1	0.000235519
DPY19L2P3	1	4.16e-06
DPY19L2P4	1	2.12e-07
DRD5P2	1	0.00123869
DRGX	1	0.00309054
DRP2	1	0.000131266
DTNB	1	0.000422248
DUSP15	1	0.00233706
DUSP9	1	1.23e-05
ECE2	1	0.00322141
ECHDC3	1	3.45e-05
EDAR	1	6.48e-06
EDARADD	1	9.67e-09
EDIL3	1	1.21e-06
EEF1A2	1	0.000476338
EFNA2	1	7.49e-05
EFNB3	1	1.15e-07
EGLN1P1	1	0.000143553
EHF	1	0.000271645
ELFN1	1	0.00105027
ELFN2	1	0.00111595
EMILIN2	1	0.00191289
ENO1P1	1	8.14e-06
ENPP2	1	0.0001421
ENPP6	1	5.27e-05
EPB41L3	1	3.9e-05
EPB41L4B	1	6.87e-05
EPHB6	1	0.000842545
ERBB3	1	0.000121973
ERICH5	1	6.08e-06
EVI2A	1	0.00021914
EXTL1	1	1.73e-05
EYA1	1	3.29e-08
EYA2	1	7.19e-07
FA2H	1	0.000566829
FABP6	1	6.52e-05
FAIM	1	0.0030908
FAM110C	1	0.00216654
FAM129B	1	0.000992499
FAM131C	1	4.74e-05
FAM133A	1	1.82e-05
FAM134B	1	0.000449998
FAM135B	1	0.00230359
FAM155A	1	1.95e-05
FAM162B	1	5.97e-17
FAM178B	1	0.00115588
FAM180B	1	1.63e-06
FAM184B	1	0.000666038
FAM198A	1	4.52e-06
FAM218A	1	0.000125041
FAM225A	1	0.000357197
FAM53A	1	0.00234138
FAM66D	1	0.00230132
FAM89A	1	1.92e-05
FAM95C	1	0.000388457
FAR2P2	1	1.48e-08
FAR2P3	1	3.59e-09
FAT2	1	8.42e-05
FBXO17	1	5.26e-07
FBXO2	1	0.000315738
FBXO27	1	0.00010894
FCHO1	1	0.00127016
FCHSD1	1	0.00278213
FGFBP2	1	0.00188383
FGFR3	1	0.00114699
FHIT	1	0.000686635
FIGNL2	1	6.97e-05
FKBP1B	1	0.00155015
FKSG61	1	5.94e-05
FMNL1	1	0.00277123
FOXB1	1	2.2e-07
FOXO4	1	0.00106953
FRRS1L	1	0.000460425
FSCN1P1	1	1.68e-05
FSTL5	1	0.00200331
FXYD1	1	0.00193757
FXYD7	1	0.00107925
FZD10-AS1	1	0.000116747
FZD6	1	0.000145971
G0S2	1	0.000329486
GAB4	1	0.00123867
GABRA2	1	0.000745427
GADD45B	1	0.000603825
GAL3ST1	1	0.00217887
GALNT15	1	3.06e-05
GALNT3	1	3.18e-05
GCK	1	1.44e-05
GDAP1L1	1	0.00110125
GDPD5	1	0.000416603
GGACT	1	0.000573367
GJC2	1	0.00140978
GLB1L3	1	9.93e-06
GLIPR1L2	1	0.00267648
GLIS1	1	2.64e-06
GLP1R	1	0.000740594
GLTP	1	0.00161349
GLYATL1	1	2.31e-06
GLYATL2	1	1.33e-07
GNAI1	1	0.000504196
GNG12	1	0.00158257
GNRHR2	1	0.000268249
GOLGA2P10	1	0.000831894
GOLGA2P7	1	0.000439697
GOLGA6L9	1	0.00292062
GOLGA8H	1	0.000671407
GOLGA8N	1	0.0016706
GP1BB	1	2.18e-05
GPC5	1	0.00236025
GPR150	1	0.000129878
GPR156	1	3.43e-09
GPR17	1	0.000491743
GPR176	1	9.99e-05
GPR183	1	0.000464054
GPR37	1	0.00186892
GPR63	1	0.00123837
GPR85	1	1.18e-05
GRAMD2	1	3.32e-09
GRB14	1	4.36e-05
GRHL1	1	0.00273786
GRIA4	1	0.000245003
GRIK1	1	0.00115367
GRIK2	1	0.00254493
GSTO2	1	3.18e-09
GUCY1A3	1	0.00217005
GYG2	1	7.83e-05
GYPC	1	0.000604833
GYPE	1	7.83e-09
H19	1	2.36e-05
HACE1	1	0.00163484
HAGLR	1	0.000477258
HAPLN2	1	0.00145498
HAS2	1	0.00178149
HAS2-AS1	1	0.00147692
HCG23	1	2.51e-08
HCG4	1	0.000202965
HENMT1	1	1.95e-07
HERC5	1	2.19e-05
HGF	1	0.000625197
HHIP-AS1	1	4.33e-06
HILS1	1	8.02e-09
HINT3	1	0.00179521
HIST1H2AC	1	1.37e-05
HIST2H2AA3	1	0.000796846
HIST2H2BB	1	9.95e-05
HIST2H2BE	1	3.96e-05
HIST3H2A	1	0.000113833
HLA-F-AS1	1	0.000805161
HLA-V	1	0.000506202
HMCN2	1	0.000792373
HMGA1	1	0.000272976
HMGCLL1	1	7.11e-05
HNRNPA1P7	1	5.24e-06
HNRNPA3P12	1	1.9e-06
HOTAIRM1	1	0.00012272
HOXA-AS2	1	2.87e-06
HOXA2	1	1.32e-06
HOXA3	1	3.94e-06
HOXA4	1	0.00133693
HOXB-AS1	1	2.77e-07
HOXB2	1	9.93e-06
HOXD1	1	3.83e-05
HOXD3	1	0.0010507
HRASLS	1	3.34e-08
HS3ST1	1	5.32e-06
HSPB8	1	0.00324259
ID1	1	0.000326569
ID3	1	0.00235613
IDI2-AS1	1	0.000958561
IER2	1	0.00139734
IER5L	1	0.00208794
IGF2BP2	1	1.27e-10
IGIP	1	0.00232525
IGLON5	1	0.00133094
IGSF1	1	8.84e-06
IGSF9	1	0.000179962
IGSF9B	1	0.00206967
IL13RA2	1	2.43e-08
IL20RA	1	7.7e-10
IMMP2L	1	4.51e-06
IP6K3	1	0.00130145
IRS4	1	6.32e-07
IRX1	1	3.88e-07
IRX2	1	5.86e-08
IRX5	1	0.000440646
JPH3	1	0.00154223
JUN	1	0.000103597
JUNB	1	0.000765388
KB-68A7.1	1	0.000841369
KCNA5	1	0.00290615
KCNAB1	1	0.000334921
KCND2	1	0.00131849
KCNH8	1	0.00124362
KCNIP4	1	2.93e-05
KCNJ9	1	4.11e-05
KCNK3	1	0.00200852
KCNMA1	1	0.000949557
KCNMB1	1	1.05e-05
KCNQ4	1	0.000115976
KCNQ5	1	0.00174323
KCTD4	1	6.58e-05
KCTD8	1	0.000202632
KHDRBS3	1	0.000201265
KIAA0319	1	0.000683774
KIAA0408	1	0.00015517
KIAA0930	1	0.00192383
KIAA1456	1	0.00161479
KIF19	1	5.47e-05
KIF1C	1	0.00308733
KIF26B	1	0.00076247
KIF6	1	0.000351802
KIZ	1	0.000707084
KLF2	1	0.00247143
KLF8	1	0.000142024
KLHL1	1	1.33e-05
KLRC2	1	0.00108735
KLRC3	1	0.000114532
KLRC4	1	0.000936782
KRT16P2	1	0.00174951
KRT17P1	1	0.00113323
KRT17P2	1	0.00305948
KRT17P6	1	0.00196451
KRT18	1	1.23e-06
KY	1	0.000313777
L1CAM	1	0.00125847
L3MBTL3	1	0.00220442
LA16c-349E10.1	1	0.00119467
LA16c-380H5.1	1	0.00278069
LA16c-380H5.3	1	0.00264411
LCORL	1	0.000817469
LDHC	1	0.0001627
LGR5	1	0.00230491
LIMK2	1	1.6e-06
LIN28B	1	1.07e-10
LIN7A	1	6.9e-06
LINC00092	1	9.24e-05
LINC00237	1	0.000386095
LINC00323	1	5.04e-06
LINC00577	1	1.09e-08
LINC00588	1	1.06e-07
LINC00606	1	0.000411821
LINC00623	1	0.000116726
LINC00643	1	0.000576305
LINC00648	1	0.000365543
LINC00693	1	7.36e-05
LINC00865	1	0.000409467
LINC00869	1	0.000205715
LINC00906	1	0.000525986
LINC00937	1	0.000815536
LINC00951	1	6.89e-05
LINC00957	1	9.19e-05
LINC01006	1	0.0006573
LINC01024	1	1.04e-06
LINC01098	1	6.58e-08
LINC01138	1	0.000664772
LINC01141	1	0.000458461
LINC01234	1	0.00019732
LINC01254	1	0.00179609
LINC01285	1	3.37e-05
LINC01354	1	0.000301187
LINC01447	1	0.000107218
LINC01532	1	0.000230017
LINC01554	1	0.000991484
LINC01561	1	2.2e-06
LINC01579	1	3.08e-06
LINGO3	1	8.62e-05
LKAAEAR1	1	3.29e-06
LLNLF-158E9.1	1	0.00245696
LLNLR-259H9.1	1	0.000441222
LMOD1	1	7.14e-06
LNX1	1	1.8e-07
LOC440461	1	0.00137831
LPAR1	1	1.66e-06
LRAT	1	7.28e-08
LRRC26	1	0.00146305
LRRC34	1	3.94e-05
LRRC37A16P	1	0.000896678
LRRC37A6P	1	4.22e-06
LRRC63	1	0.000347142
LRRC7	1	0.00251077
LRRIQ1	1	9.29e-08
LRRK2	1	1.3e-07
LTBP4	1	0.00104801
LTK	1	0.000873368
LURAP1	1	0.0017888
LUZP2	1	0.000212223
LY6G6D	1	1.61e-05
LYPD5	1	0.00131916
MAB21L1	1	1.91e-08
MAB21L2	1	1.09e-11
MACROD2	1	1.39e-05
MAG	1	0.000365381
MALRD1	1	4.28e-05
MAP7	1	0.000357914
MAP7D2	1	0.000233106
MARCH1	1	0.00195703
MATN4	1	0.000119062
MB21D1	1	0.00056748
MBP	1	0.00114689
MCF2	1	4.75e-10
MCF2L-AS1	1	0.0005646
MDFI	1	0.000331483
MDFIC	1	0.000221825
MECOM	1	4.41e-08
MEF2C-AS1	1	1.71e-07
MEIOB	1	3.07e-06
MEIS3	1	0.00115118
MEIS3P2	1	3.59e-08
MFAP2	1	9.75e-05
MFAP3L	1	2.83e-05
MGARP	1	1.54e-07
MGAT4C	1	0.00266733
MGMT	1	0.000189065
MIF-AS1	1	0.000531789
MIMT1	1	0.000775705
MINA	1	2.35e-05
MIR124-2HG	1	0.000626914
MIR4697HG	1	0.000525328
MIR503HG	1	0.000673896
MLF1	1	0.00264229
MLK4	1	0.00010405
MMP16	1	0.00138785
MOBP	1	0.000414869
MOG	1	0.00202141
MOS	1	3.49e-06
MPZ	1	1.31e-08
MRAP	1	7.28e-06
MRGPRE	1	1.4e-06
MSRB3	1	6.83e-05
MT1F	1	0.00272352
MT1M	1	0.000102475
MTNR1A	1	0.00153144
MTURN	1	0.00175921
MUM1L1	1	4.52e-05
MYL3	1	0.000107694
MYLK	1	5.11e-06
MYO7B	1	0.000823681
MYOM1	1	0.0016941
MYRF	1	2.54e-06
MYT1	1	0.00284833
NAALAD2	1	1.53e-14
NACAD	1	0.00226438
NAP1L2	1	0.000270049
NAP1L3	1	0.00213688
NAP1L6	1	0.000639432
NBPF20	1	0.000303861
NBPF26	1	0.00029908
NDNF	1	0.00102949
NDRG1	1	0.0013422
NEFM	1	0.000755592
NEGR1	1	2.88e-06
NEK7	1	0.000360734
NEURL3	1	0.0011977
NFASC	1	5.05e-05
NFKBID	1	5.58e-05
NIPAL2	1	5.65e-05
NIPAL3	1	0.000144135
NIPAL4	1	0.00115604
NIPSNAP3A	1	0.00132916
NIPSNAP3B	1	8.61e-06
NKAIN1P1	1	6.84e-08
NKX2-8	1	0.00251416
NKX6-2	1	0.00210877
NMNAT2	1	0.000352251
NMNAT3	1	5.19e-06
NNAT	1	0.00242903
NNMT	1	5.66e-05
NOTUM	1	0.000646938
NPB	1	0.00162394
NPPA	1	0.000631562
NPW	1	2.2e-05
NPY5R	1	1.8e-05
NR0B1	1	0.000221894
NR2F2-AS1	1	0.000518802
NRG1	1	7.81e-06
NRIP3	1	0.000203836
NSUN7	1	6.01e-10
NT5DC1	1	0.000192435
NTNG1	1	5.75e-05
NTRK1	1	1.22e-05
NUDT16	1	0.000166809
NXPH2	1	3.85e-05
OBSCN	1	0.00201282
OGDHL	1	0.00161387
OPCML	1	9.15e-05
OPN3	1	0.000547662
OPTN	1	0.000862804
OR2A1-AS1	1	4.97e-08
OR2A20P	1	2.85e-07
OR2A7	1	0.000600813
OR2A9P	1	1.33e-07
OR8T1P	1	0.00148962
ORM1	1	0.00144855
OSM	1	0.00317943
OSR1	1	1.32e-08
OXCT2	1	0.00127626
OXR1	1	0.000669003
P2RX5	1	0.000112154
PABPC1L2A	1	2.91e-07
PABPC1L2B	1	1.57e-07
PABPC1L2B-AS1	1	9.78e-08
PABPC1P4	1	0.00126983
PABPC4L	1	0.000682177
PACSIN3	1	0.000884826
PADI1	1	1.08e-05
PADI2	1	0.000132634
PAIP2B	1	0.000631835
PALM3	1	3.59e-05
PANX2	1	0.000571545
PAPPA2	1	0.00200168
PAQR7	1	0.00294561
PAWR	1	0.000118155
PBX3	1	3.78e-11
PCBP3	1	0.00181791
PCLO	1	0.000128459
PCP4	1	0.000631851
PCSK1N	1	0.000630116
PDCD6IPP1	1	0.000531102
PDE4DIP	1	0.000771635
PDE8A	1	0.0015546
PDIA2	1	5.77e-05
PDIA3P1	1	0.00155237
PDZK1	1	0.00198398
PDZRN4	1	0.000785285
PENK	1	0.000613445
PERP	1	2.91e-06
PFKFB2	1	7.59e-06
PGAM2	1	0.00115549
PGM5P4	1	0.000214614
PI16	1	0.00107286
PIK3CD	1	0.00095566
PIK3CD-AS2	1	0.00115482
PIM1	1	0.000579339
PINLYP	1	0.00021441
PIP4K2A	1	0.000167364
PIRT	1	2.39e-05
PIWIL4	1	5.83e-06
pk	1	0.00304692
PLAC8	1	0.0020606
PLAG1	1	6.79e-12
PLCL1	1	0.000221626
PLCXD2	1	0.000727916
PLEKHA6	1	0.00180363
PLEKHG4	1	3.11e-09
PLG	1	0.000376615
PLIN4	1	1.48e-05
PLIN5	1	5.49e-06
PNMA3	1	0.000127292
PNMA6A	1	0.000284818
POLD2P1	1	0.00280354
POPDC3	1	0.00131029
POT1-AS1	1	1.7e-05
POU4F2	1	0.00228241
PPAP2C	1	0.000225249
PPAPDC1A	1	0.000562245
PPARG	1	9.43e-09
PPFIA2	1	0.000221308
PPP1R14A	1	0.000314439
PPP1R17	1	0.000778783
PPP1R36	1	0.00259514
PPP2R3B	1	0.000830443
PPP4R4	1	0.000189332
PRAME	1	0.00251024
PRIMA1	1	3.41e-05
PRKAB2	1	0.000125352
PRKACB	1	0.00121752
PRKCQ-AS1	1	0.00108124
PRKCZ	1	0.00220422
PRODH	1	0.000957556
PROM1	1	0.000889152
PRPH	1	0.00027262
PRRT3-AS1	1	0.000944604
PRRX2	1	0.000229673
PRSS33	1	5.38e-07
PTENP1-AS	1	1.38e-05
PTGER3	1	0.00231847
PTGES	1	0.000217329
PTGES3P2	1	6.28e-05
PTPN20	1	0.00308801
PTPN21	1	0.00274819
PTPRG-AS1	1	0.000632361
PTPRO	1	0.000870432
PTPRU	1	0.00185113
PURA	1	0.000252115
PURG	1	4.97e-05
PVT1_1	1	0.00195777
PWRN1	1	6.57e-07
QRFPR	1	0.00252583
RAB27B	1	8.15e-05
RAB33A	1	0.000644642
RAB37	1	0.000140424
RAB6C	1	0.000490745
RAB6C-AS1	1	2.45e-06
RALYL	1	5.26e-08
RASGEF1A	1	0.00140917
RASGEF1B	1	0.00134145
RASSF9	1	0.00175754
RBM11	1	4.66e-07
RBM20	1	2.98e-05
RCAN3	1	0.000478002
RERG	1	0.00020996
RGS11	1	0.00155934
RGS22	1	1.76e-05
RGS9	1	0.000617564
RHBDL2	1	0.00317634
RHOB	1	0.00314393
RHOBTB3	1	0.0005966
RHOQP3	1	4.05e-05
RIMS2	1	0.000117021
RIPPLY2	1	0.00143786
RIT2	1	4.57e-09
RLN2	1	0.000683076
RNASE10	1	0.00179659
RNF144A	1	6.08e-07
RNF175	1	1.53e-13
RNF182	1	1.41e-08
RNF39	1	0.00214243
RNU1-82P	1	9.59e-05
ROR2	1	0.00187001
RORC	1	3.9e-05
RP1-137D17.2	1	1.8e-10
RP1-159A19.3	1	3.5e-08
RP1-229K20.5	1	0.000916365
RP1-301L19.1	1	0.000507356
RP1-46F2.3	1	4.12e-05
RP11-1000B6.3	1	0.00132708
RP11-1055B8.1	1	0.000781941
RP11-105N14.1	1	9.09e-05
RP11-10K16.1	1	3.78e-05
RP11-112J1.3	1	0.000757287
RP11-1134I14.4	1	0.00073906
RP11-1134I14.6	1	0.00144842
RP11-1134I14.8	1	0.00196028
RP11-1136G4.2	1	1.36e-06
RP11-1136J12.1	1	3.04e-05
RP11-114H24.7	1	0.00104199
RP11-1152H14.1	1	0.00250133
RP11-115H18.1	1	0.000349548
RP11-1166P10.6	1	4.77e-07
RP11-1166P10.7	1	5.28e-07
RP11-119F19.5	1	0.000997361
RP11-122D10.1	1	2.73e-05
RP11-124N2.1	1	0.00036592
RP11-1277A3.2	1	7.77e-05
RP11-127B20.3	1	0.000991224
RP11-136C24.3	1	5.1e-06
RP11-139H14.5	1	1.67e-06
RP11-140I16.3	1	5.79e-11
RP11-148B6.2	1	4.44e-05
RP11-14N7.2	1	0.00294549
RP11-152F13.8	1	0.000874653
RP11-161H23.9	1	0.000531334
RP11-164O23.8	1	9.36e-05
RP11-164P12.5	1	0.000200786
RP11-168O16.1	1	0.0027046
RP11-175B9.3	1	0.000257764
RP11-182J1.14	1	0.000323599
RP11-188P17.2	1	0.00191098
RP11-190A12.8	1	3.43e-06
RP11-193M21.1	1	2.44e-06
RP11-195F19.5	1	0.000672261
RP11-195F19.9	1	0.00158218
RP11-196G18.3	1	0.00157362
RP11-197K6.1	1	1.25e-08
RP11-20O24.4	1	8.74e-05
RP11-231C18.1	1	0.00180059
RP11-231P20.2	1	2.99e-06
RP11-236L14.2	1	0.000193132
RP11-244O19.1	1	0.000625379
RP11-24N18.1	1	8.55e-05
RP11-253M7.1	1	0.00300051
RP11-25K19.1	1	0.000703822
RP11-268G12.3	1	5.76e-07
RP11-277P12.6	1	0.000937422
RP11-279O9.4	1	4.04e-05
RP11-290C10.1	1	8.07e-06
RP11-290O12.2	1	0.00136835
RP11-291L22.8	1	0.000376047
RP11-302L19.3	1	0.00125375
RP11-317N12.1	1	4.35e-05
RP11-325D15.2	1	0.00220776
RP11-325L12.6	1	0.000241071
RP11-326G21.1	1	0.00193637
RP11-340F14.6	1	0.00174328
RP11-342K6.4	1	0.000779629
RP11-344P13.6	1	0.00122882
RP11-346C4.3	1	0.00122572
RP11-348F1.2	1	0.00135709
RP11-356J5.12	1	0.00125331
RP11-357K6.1	1	0.00309117
RP11-359E10.1	1	0.000113144
RP11-364B14.3	1	0.000742994
RP11-364L4.3	1	0.00152685
RP11-366M4.11	1	0.00265582
RP11-380M21.2	1	0.00279868
RP11-384P7.7	1	0.00042644
RP11-385G16.1	1	0.00317023
RP11-387A1.5	1	0.002107
RP11-403A21.1	1	0.00167943
RP11-403A3.2	1	0.00207092
RP11-403I13.8	1	0.000540633
RP11-426C22.4	1	0.00241611
RP11-426C22.5	1	3.54e-06
RP11-445N20.3	1	0.0021501
RP11-446H18.1	1	0.000364416
RP11-44N22.3	1	0.000491239
RP11-452I5.2	1	0.000683709
RP11-452L6.8	1	0.00113225
RP11-472N13.2	1	0.00261037
RP11-486G15.2	1	0.00311111
RP11-496D24.2	1	0.00186371
RP11-499E18.1	1	0.000212971
RP11-527D7.1	1	0.00205872
RP11-527L4.2	1	0.000134657
RP11-531A24.3	1	0.000405972
RP11-541M12.6	1	0.000914537
RP11-553A21.3	1	0.00171915
RP11-561C5.4	1	0.000817808
RP11-566K19.5	1	0.000159929
RP11-566K19.6	1	1.57e-06
RP11-573D15.8	1	7.64e-05
RP11-573G6.4	1	0.000325245
RP11-573G6.6	1	5.13e-06
RP11-588K22.2	1	0.00183789
RP11-603J24.17	1	0.00261539
RP11-615I2.2	1	0.000245871
RP11-61J19.5	1	0.00081109
RP11-629N8.5	1	0.000624403
RP11-638F5.2	1	0.0031401
RP11-64B16.2	1	0.00211425
RP11-66B24.1	1	6.76e-05
RP11-66B24.2	1	0.00136188
RP11-673E1.3	1	2.33e-10
RP11-689K5.3	1	7.89e-05
RP11-69I8.3	1	0.000400194
RP11-722G7.1	1	0.00155673
RP11-736N17.10	1	4.02e-05
RP11-763B22.7	1	0.000245991
RP11-798K3.2	1	0.000538043
RP11-79D8.2	1	0.00188155
RP11-804H8.6	1	2.87e-06
RP11-809N8.5	1	1.63e-05
RP11-80H5.5	1	0.00125939
RP11-815J4.6	1	0.00246503
RP11-822E23.6	1	3.73e-05
RP11-82L7.4	1	1.64e-05
RP11-848P1.7	1	0.00245924
RP11-848P1.9	1	0.000227944
RP11-863K10.2	1	4.11e-05
RP11-876N24.4	1	0.000253736
RP11-893F2.13	1	2.04e-05
RP11-893F2.14	1	1.88e-06
RP11-897M7.3	1	2.35e-05
RP11-89K11.1	1	3.4e-10
RP11-89N17.4	1	2.59e-06
RP11-923I11.6	1	4.52e-05
RP11-92A5.2	1	0.000235864
RP11-9N20.3	1	6.01e-06
RP13-608F4.5	1	0.00241047
RP3-406A7.7	1	0.000122039
RP4-545C24.1	1	5.01e-06
RP4-555D20.1	1	5.53e-10
RP4-555D20.2	1	1.7e-11
RP4-555D20.3	1	0.0024246
RP4-568B10.1	1	0.00264535
RP5-1039K5.16	1	0.000802753
RP5-1039K5.19	1	0.000115331
RP5-826L7.1	1	0.000320001
RP5-907C10.3	1	0.00219955
RP6-24A23.3	1	5.25e-08
RP6-24A23.6	1	5.17e-05
RP6-24A23.7	1	2.15e-08
RP6-24A23.8	1	2.93e-05
RPE65	1	0.00149993
RPH3AL	1	0.000418676
RPL24P2	1	5.27e-07
RPL39L	1	0.00139872
RPS15AP38	1	0.00229508
RPSAP15	1	1.25e-11
RRAD	1	0.0025101
RRN3P2	1	7.51e-07
RSPO4	1	3.32e-07
RTN4RL2	1	0.00294356
RTP1	1	5.75e-06
RXRG	1	0.000369554
S100A12	1	0.00168408
S100A2	1	7e-05
S100A3	1	0.000123768
SAMD4A	1	2.23e-05
SATB1-AS1	1	1.68e-06
SBF2-AS1	1	3.98e-05
SBSPON	1	0.000863337
SCN9A	1	9.8e-05
SCUBE2	1	2.85e-06
SEC14L6	1	2.84e-07
SELV	1	5.95e-07
SEMA3D	1	3.19e-06
SEMA3E	1	1.54e-09
SFRP1	1	1.91e-05
SFRP2	1	2.19e-07
SGCA	1	0.00196463
SGCZ	1	0.000245421
SGK2	1	9.78e-05
SH3BGRL2	1	0.000388554
SH3GL3	1	0.00122131
SH3RF3-AS1	1	0.000169022
SHOX	1	0.00144007
SHTN1	1	0.00179173
SIMC1	1	0.000219609
SIRT2	1	0.000139798
SLC17A6	1	1.5e-05
SLC1A1	1	1.25e-05
SLC1A6	1	0.00105175
SLC22A15	1	1.72e-06
SLC22A3	1	2.54e-08
SLC25A21	1	0.00172069
SLC25A21-AS1	1	3.19e-06
SLC25A43	1	0.00219537
SLC25A5P1	1	0.000348995
SLC27A6	1	5.99e-05
SLC28A1	1	0.000255164
SLC2A9	1	0.00096139
SLC44A5	1	0.00184986
SLC45A3	1	0.000182982
SLC47A2	1	0.000165928
SLC4A10	1	0.00250489
SLC4A3	1	0.000487729
SLC51B	1	3.42e-05
SLC5A11	1	0.00188079
SLC6A11	1	0.000131467
SLC6A15	1	3.32e-09
SLC7A3	1	0.000109989
SLC9A9	1	0.000773365
SLIT2	1	1.26e-05
SLITRK6	1	0.000200188
SMIM10	1	2.66e-07
SMIM10L1	1	0.000459724
SMIM18	1	0.00228125
SNAI1	1	6.17e-05
SNCG	1	0.00147893
SNX29P2	1	2.17e-05
SOCS3	1	0.00033602
SOGA3	1	7.59e-05
SOX10	1	8e-06
SP140L	1	0.00103227
SPAG6	1	0.00113851
SPEF2	1	0.0021884
SPEG	1	2.16e-06
SPESP1	1	0.00169915
SPOCK3	1	0.000259302
SPSB1	1	0.00210542
SPTSSB	1	0.00149102
ST6GALNAC3	1	0.00223511
STARD4	1	0.00125584
STEAP1	1	0.000553732
STEAP3	1	0.000140072
STK19B	1	0.00177344
STK26	1	0.00100709
STK32B	1	0.00224628
STMN2	1	0.0011343
STON1	1	0.000112453
STPG1	1	4.47e-06
STX2	1	0.00108121
STXBP5L	1	0.00133463
SUPT3H	1	0.00100577
SUSD5	1	7.67e-06
SVIP	1	0.00110861
SYNPO	1	0.000689705
SYNPO2	1	5.86e-05
SYT1	1	0.000748426
SYT14	1	0.00256295
SYT8	1	9.97e-06
SYT9	1	1.52e-05
TAF4B	1	0.00260064
TBC1D8B	1	0.00316342
TCEAL6	1	1.37e-05
TCEANC2	1	0.00158994
TCF15	1	1.99e-05
TCF7L2	1	0.00286057
TCFL5	1	6.42e-07
TDRG1	1	0.00156876
TENM2	1	4.05e-08
TENM3	1	3.99e-11
TEX14	1	0.000261402
TFPI	1	0.00102376
TFR2	1	4.47e-05
THBS4	1	2.33e-07
THEM4	1	0.00242647
TIMP4	1	6.29e-05
TINAG	1	5.11e-05
TLE4	1	0.001547
TMCC2	1	0.000204302
TMEFF1	1	0.00090949
TMEM125	1	0.00139605
TMEM151A	1	0.00122929
TMEM184A	1	0.00322428
TMEM196	1	7.95e-05
TMEM220-AS1	1	0.000278649
TMEM235	1	0.000621977
TMEM31	1	0.00304142
TMEM52	1	0.00160386
TMEM54	1	0.000417922
TMEM65	1	3.38e-05
TMEM88B	1	5.75e-07
TMEM9B-AS1	1	0.00127499
TMIE	1	0.00160213
TMSB15B	1	0.00149179
TNFSF13B	1	2.43e-06
TNR	1	0.00208731
TNRC6C-AS1	1	0.00028898
TNXA	1	3.39e-05
TOM1L1	1	0.000229698
TOX	1	0.00130388
TOX2	1	0.000140097
TP53TG3D	1	1.57e-10
TP53TG5	1	0.00268782
TPTE2P1	1	0.000276526
TPTEP1	1	0.0013457
TRAK2	1	8.03e-05
TRAM1L1	1	3.02e-05
TRHDE-AS1	1	0.000717813
TRIM14	1	0.000124727
TRIM29	1	0.000100937
TRIM36	1	0.000428718
TRPC4	1	2.14e-06
TSHZ2	1	8.56e-05
TSPAN19	1	1.25e-07
TTC36	1	9.17e-05
TTC9B	1	0.00089483
TTLL11	1	0.000557884
TUBBP5	1	0.00217034
TUNAR	1	0.000283336
TUSC1	1	1.5e-06
TYRP1	1	0.000592702
UBE2Q2	1	0.000201682
UBE2Q2P2	1	1.79e-05
UGT8	1	5.77e-05
ULK4P1	1	0.000483491
ULK4P3	1	3.06e-05
UNC13B	1	0.000618658
UPP2	1	6.87e-05
UQCRHL	1	3.88e-07
USP44	1	1.75e-08
USP46	1	0.00239662
UST	1	0.000110344
VEGFC	1	4.72e-06
VGLL2	1	0.00282516
VILL	1	1.05e-05
VRK2	1	2.25e-05
VSIG8	1	1.39e-06
VSTM2L	1	0.00145331
VSTM5	1	4.32e-05
WASF1	1	0.000133778
WBP2NL	1	0.000146607
WDR11-AS1	1	0.00100208
WFDC2	1	0.000811012
WI2-1896O14.1	1	4.93e-06
WIPF1	1	0.0029075
WNT7A	1	8.78e-06
WNT7B	1	0.000233965
WWC2	1	0.000962198
WWP1	1	0.00134132
XK	1	0.000240363
XKR6	1	4.77e-05
XXbac-BPG32J3.19	1	1.19e-05
XYLT1	1	0.000100188
YOD1	1	0.000588363
ZDBF2	1	0.00177254
ZDHHC2	1	0.000721159
ZFAND4	1	0.00309588
ZFP57	1	2.18e-05
ZFP92	1	2.49e-06
ZFPM2	1	9.52e-07
ZNF204P	1	8.27e-09
ZNF326	1	0.00034759
ZNF385C	1	0.000698351
ZNF444P1	1	0.00106635
ZNF469	1	0.000428421
ZNF503	1	0.000956814
ZNF621	1	0.00280331
ZNF703	1	0.00115856
ZNF804A	1	3.22e-06
ZNRF2P1	1	9.99e-06
ZNRF2P2	1	3.35e-07
ZSCAN12P1	1	5.87e-07
ABCA4	-1	0.00233883
AC000089.3	-1	0.000172489
AC003986.6	-1	0.00179011
AC003986.7	-1	0.000783743
AC003991.3	-1	0.0026398
AC004951.5	-1	0.000167839
AC004967.7	-1	1.16e-05
AC004980.9	-1	0.000357744
AC004987.9	-1	0.0025377
AC005609.17	-1	0.000578257
AC006538.4	-1	0.000911004
AC007040.11	-1	8.91e-05
AC007229.3	-1	3.16e-09
AC007277.3	-1	0.000366501
AC007318.5	-1	0.00225889
AC007405.4	-1	1.07e-05
AC007405.6	-1	1.82e-08
AC007405.8	-1	4.22e-05
AC007682.1	-1	0.00314319
AC009005.2	-1	0.00298204
AC009065.4	-1	2.19e-09
AC009501.4	-1	2.9e-05
AC009506.1	-1	0.000364952
AC011516.2	-1	0.000472554
AC012354.6	-1	0.00315146
AC012531.25	-1	0.00291364
AC016292.3	-1	0.000604969
AC016734.2	-1	0.0031398
AC025171.1	-1	0.000249802
AC068057.1	-1	4.09e-06
AC074183.3	-1	1.08e-05
AC074391.1	-1	0.00155455
AC079922.2	-1	2.69e-05
AC092171.2	-1	0.000224141
AC092198.1	-1	0.00273419
AC097461.4	-1	0.00170255
AC104532.4	-1	3.37e-05
AC108004.3	-1	0.00299828
AC144530.1	-1	0.000904446
AE000661.37	-1	0.00119714
AF003625.3	-1	0.000782661
AGMO	-1	0.000530032
AIFM2	-1	0.000331758
AKNAD1	-1	0.00139992
AL158801.1	-1	0.000808802
AL590762.6	-1	0.000489074
AL928654.7	-1	0.00229007
ALX4	-1	1.48e-05
AMIGO3	-1	0.00167878
AMT	-1	0.000195387
ANKHD1-EIF4EBP3	-1	0.000668707
ANKLE2	-1	0.00137182
ANKRD18CP	-1	0.00227455
ANKRD20A17P	-1	0.00109377
ANKRD53	-1	1.34e-06
ANXA2P2	-1	0.00168203
AP000696.2	-1	5.77e-05
AP001469.7	-1	0.000120796
ARSE	-1	0.000490617
ARX	-1	1.17e-09
ASH1L-IT1	-1	0.00309962
ATP11B	-1	0.002372
ATP1A1	-1	0.00156066
ATP5EP2	-1	1.72e-06
ATP6V1B1	-1	7.02e-16
ATP6V1B1-AS1	-1	1.95e-07
ATXN2	-1	0.000236567
AVPR1A	-1	0.000469696
BARX1	-1	0.00117218
BHMT	-1	0.00203829
BMP4	-1	0.00115579
BMP7	-1	0.000769383
BMPR1APS2	-1	6.05e-05
BMS1P8	-1	3.26e-05
BNIP3P30	-1	0.000818344
bP-21264C1.1	-1	0.000644266
C12orf65	-1	0.000385958
C14orf39	-1	4.46e-07
C16orf93	-1	0.002773
C17orf53	-1	0.0013657
C17orf82	-1	5.13e-06
C1orf168	-1	0.00176576
C1orf53	-1	1.17e-09
C21orf59	-1	0.000780255
CCDC150P1	-1	0.00215605
CCDC8	-1	9.01e-05
CCDC87	-1	3.4e-05
CCK	-1	0.000123862
CCNO	-1	4.33e-08
CD207	-1	1.61e-09
CDC42P1	-1	0.00107417
CDC6	-1	0.000900888
CDH11	-1	0.000336396
CDH2	-1	0.00156618
CDH9	-1	0.000455976
CDKN2B-AS1	-1	0.000427912
CENPBD1	-1	0.0031176
CHAC2	-1	8.13e-05
CHCHD3P3	-1	7.9e-06
CHD8	-1	0.000283954
CHD9	-1	0.00285223
CHKA	-1	0.00174877
CHRM4	-1	4.52e-05
CLEC4F	-1	5.39e-08
CLIP1	-1	0.00104542
CLIP1-AS1	-1	0.00145726
CNOT1	-1	0.000575477
CNPY2	-1	0.00256521
CNPY4	-1	0.00012718
COL2A1	-1	0.00017324
COLGALT2	-1	3.83e-05
COQ10A	-1	2.17e-06
COQ6	-1	0.000615976
CORT	-1	0.000198938
COX6A1P2	-1	0.00116501
CPZ	-1	2.95e-05
CRB1	-1	0.0028828
CRYM	-1	0.000654607
CSTF1	-1	0.000919834
CTB-167B5.1	-1	0.0013734
CTB-58E17.5	-1	0.000179769
CTB-92J24.3	-1	0.00251613
CTC-366B18.2	-1	0.00161455
CTC-467M3.3	-1	1.85e-06
CTC-512J14.5	-1	9.98e-05
CTC-518P12.6	-1	6.39e-05
CTC1	-1	0.00114751
CTD-2015C24.1	-1	0.00285889
CTD-2017D11.1	-1	0.000865159
CTD-2023N9.3	-1	0.00260629
CTD-2035E11.5	-1	0.00174835
CTD-2130O13.1	-1	0.00260515
CTD-2286N8.2	-1	0.00302537
CTD-2574D22.2	-1	0.000595659
CTD-3138B18.5	-1	2.43e-05
CTD-3214K23.1	-1	0.00147176
CTSA	-1	8.1e-05
CWC25	-1	0.000184553
CYP26A1	-1	0.000611355
DGKZP1	-1	3.05e-06
DHRS7B	-1	0.000843321
DHX16	-1	8.43e-05
DHX35	-1	0.000498297
DLGAP1-AS4	-1	0.000165107
DLGAP2	-1	0.00298103
DLX1	-1	8.15e-08
DLX2	-1	1.74e-09
DLX3	-1	0.000914902
DLX5	-1	1.13e-05
DLX6	-1	3.13e-06
DLX6-AS1	-1	2.62e-05
DMRT2	-1	0.00263496
DMRT3	-1	3.39e-05
DMRTA2	-1	0.000255729
DNAJC19P9	-1	0.000326402
DNAJC28	-1	0.000656965
DNMBP-AS1	-1	0.000173042
DNMT1	-1	0.000924117
DOCK7	-1	0.000821021
DOLK	-1	0.000357317
EBF2	-1	8.65e-05
EEF1A1P12	-1	0.00184609
EEF1A1P19	-1	0.000683112
EFNA4	-1	0.00025789
EFNB2	-1	0.00220287
EIF4BP7	-1	0.000912444
EIF5AP4	-1	1.35e-05
ELL3	-1	0.000152112
ELOVL2	-1	6.95e-06
ELOVL2-AS1	-1	0.00237035
ELSPBP1	-1	0.00104495
EMX1	-1	6.92e-07
EMX2	-1	4.26e-08
EMX2OS	-1	2.51e-08
EN1	-1	1.04e-05
EN2	-1	3.07e-09
ENC1	-1	0.000211462
EPHB4	-1	0.0029815
ERICH2	-1	3.22e-05
ESYT1	-1	0.00134902
ETF1P1	-1	0.000912426
ETV7	-1	0.00229788
Evf1_2	-1	6.63e-06
FAM133B	-1	0.000563767
FAM133DP	-1	0.000145104
FAM207BP	-1	1.04e-06
FAM20A	-1	0.00235765
FAM210B	-1	0.000598567
FAM21C	-1	0.000463677
FAM220CP	-1	0.000177033
FAM3C2	-1	2.99e-06
FAM45B	-1	0.00226148
FBXO10	-1	0.00112816
FBXW4P1	-1	0.000719564
FEZF2	-1	8.39e-08
FGF18	-1	0.00278894
FICD	-1	2.47e-05
FLVCR2	-1	0.000109965
FMO1	-1	0.00317492
FMOD	-1	0.000547523
FOXCUT	-1	0.00171235
FOXD1	-1	2.72e-10
FOXD1-AS1	-1	2.7e-07
FOXD2	-1	1.66e-05
FOXD2-AS1	-1	5.95e-07
FOXD3-AS1	-1	9.4e-06
FOXE1	-1	3.17e-05
FOXG1	-1	5.44e-12
FOXG1-AS1	-1	6.6e-13
FRZB	-1	0.000565252
FTH1P20	-1	4.44e-05
FTH1P23	-1	7.02e-06
FTH1P3	-1	0.00101823
FTH1P5	-1	2.81e-06
FZD7	-1	2.76e-07
FZD8	-1	4.37e-05
G6PC2	-1	0.000516702
GAD1	-1	4.99e-06
GAD2	-1	4.06e-06
GALNTL5	-1	0.00157742
GANAB	-1	0.000363896
GATA4	-1	0.000845323
GATA5	-1	0.00276239
GATA6	-1	0.00043219
GBA	-1	0.00316076
GBF1	-1	0.00109344
GCNT4	-1	0.00188322
GDA	-1	0.00191918
GDF7	-1	0.000403804
GJB2	-1	1.04e-05
GJB3	-1	0.00181543
GJB5	-1	0.000199082
GLG1	-1	0.000674843
GLI1	-1	0.000427375
GOLGA6L2	-1	0.00149174
GPS2P1	-1	1.64e-06
GPX8	-1	0.00199765
GSC	-1	2.25e-10
GSS	-1	0.00206497
H2AFZP3	-1	4.7e-07
HAND2	-1	5.74e-10
HAND2-AS1	-1	6.5e-06
HCFC1	-1	0.000299914
HECTD3	-1	3.99e-05
HGSNAT	-1	0.000140728
HIST1H1B	-1	0.00256443
HIST1H3A	-1	0.00124271
HIST1H3C	-1	0.000736539
HIST1H4B	-1	0.00185541
HIST2H2AB	-1	0.00173448
HKDC1	-1	0.00118283
HMGB1P5	-1	0.000168396
HMGN1P30	-1	0.00280971
HMGN1P36	-1	8.72e-07
HMGN1P37	-1	3.32e-05
HMGN2P17	-1	7.11e-06
HNRNPA3P5	-1	0.000807038
HNRNPCP2	-1	0.00137904
HNRNPKP1	-1	2.88e-05
HOTAIR	-1	6.49e-05
HOXA10	-1	4.37e-07
HOXA10-AS	-1	0.000589671
HOXA11	-1	0.000314579
HOXA11-AS	-1	0.000843647
HOXA6	-1	0.00145792
HOXA7	-1	4.4e-06
HOXA9	-1	0.0003942
HOXB7	-1	2.21e-05
HOXB8	-1	0.00223921
HOXC-AS1	-1	0.000143556
HOXC-AS2	-1	0.0012866
HOXC-AS3	-1	0.00070318
HOXC10	-1	5.36e-05
HOXC11	-1	0.00031838
HOXC13	-1	1.19e-05
HOXC13-AS	-1	0.000364722
HOXC8	-1	0.000158813
HOXC9	-1	1.57e-05
HOXD10	-1	4.62e-05
HOXD11	-1	0.000124341
HOXD13	-1	0.000121954
HS6ST1P1	-1	0.000715644
HSP90AB2P	-1	2.05e-05
HTR1D	-1	0.00318871
ICAM5	-1	7.76e-08
ISLR	-1	0.00277251
ITIH2	-1	0.00133871
KALRN	-1	1.16e-06
KAT7	-1	0.00218591
KAZALD1	-1	0.000806933
KCNS1	-1	0.000343356
KCTD13	-1	5.93e-05
KIAA0100	-1	0.000835703
KIAA0195	-1	0.000218575
KIAA1683	-1	0.000267213
KITLG	-1	0.00266043
LA16c-380A1.2	-1	0.00268568
LA16c-380F5.3	-1	0.000586844
LAPTM4A	-1	0.000330599
LBX1	-1	0.00305569
LBX1-AS1	-1	0.000529279
LDHAP3	-1	7.88e-05
LEF1	-1	0.0019194
LEF1-AS1	-1	0.000600901
LGALS7B	-1	0.0014407
LHX2	-1	8.29e-20
LHX6	-1	0.0003561
LHX9	-1	3.33e-05
LINC00488	-1	0.00212627
LINC00507	-1	0.00284705
LINC00852	-1	0.00236703
LINC00900	-1	0.00135336
LINC00943	-1	0.000967557
LINC00960	-1	2.47e-05
LINC01096	-1	0.000288754
LINC01139	-1	0.00152412
LINC01143	-1	2.53e-08
LINC01336	-1	0.000341113
LINC01389	-1	0.000451225
LINC01508	-1	0.00274446
LINC01551	-1	4.56e-11
LINC01558	-1	0.000990592
LINC01602	-1	0.000350554
LRRC17	-1	1.75e-05
LTBP1	-1	0.00310735
LY86-AS1	-1	0.00138275
LYPD3	-1	0.00236607
MAP2K4P1	-1	0.00296953
MAPK7	-1	0.00086141
MED19	-1	0.000598412
MED9	-1	0.000302505
MEMO1P1	-1	0.00303874
METTL15P1	-1	0.000230713
MICAL2	-1	0.00245538
MIS18A	-1	0.00262776
MMP28	-1	6.66e-05
MNX1	-1	1.54e-05
MNX1-AS1	-1	1.4e-05
MPDU1	-1	0.00172209
MRAP2	-1	0.000172534
MRPL9P1	-1	0.00115134
MRPS7	-1	0.00220173
MSX1	-1	7.48e-09
MSX2	-1	0.00211524
MXRA5	-1	0.000348369
N4BP1	-1	0.00212614
NAA60	-1	0.000571732
NACA2	-1	7.82e-06
NAGPA	-1	0.000861779
NDUFV3	-1	0.000498572
NELL1	-1	0.000188233
NHS	-1	0.000114872
NKX2-1	-1	0.0011435
NKX2-5	-1	1.61e-05
NKX3-2	-1	3.33e-06
NMUR2	-1	0.0013973
NOL9	-1	0.00296123
NOP56P1	-1	0.00119919
NPM1P27	-1	0.00105977
NPNT	-1	0.000476922
NPTX2	-1	0.000178365
NPY	-1	1.01e-06
NR2E1	-1	1.51e-08
NRAP	-1	0.000413417
NRBP1	-1	0.00209417
NRK	-1	0.00242745
NTF3	-1	0.000894846
NUP205	-1	0.000989988
NUP98	-1	0.000830695
NXF1	-1	0.00186221
OCRL	-1	0.00149881
OGFOD1	-1	0.00011324
OLA1P1	-1	0.000131625
OLFML1	-1	0.00142138
ONECUT1	-1	6.5e-08
ONECUT2	-1	3.47e-08
OR11K1P	-1	0.00128245
OR4K6P	-1	0.00198321
OR4N2	-1	0.00143563
OSGEP	-1	0.000590514
OSR2	-1	2.32e-07
OTX1	-1	1.74e-08
P2RY14	-1	0.00100436
PAPLN	-1	0.000137873
PARP2	-1	0.000260286
PART1	-1	0.00224919
PAX1	-1	3.4e-10
PCDHA11	-1	0.000874627
PCDHA12	-1	0.000782742
PCDHA13	-1	0.000376048
PCDHB9	-1	0.000204908
PCDHGA1	-1	0.0026787
PCDHGA8	-1	0.00290841
PCDHGB9P	-1	0.00171492
PCNT	-1	0.0026111
PCYOX1	-1	0.00207267
PDCD5P1	-1	0.00035587
PHF12	-1	7.39e-06
PHKA1P1	-1	7.05e-06
PIGO	-1	0.00284682
PITPNA	-1	0.00126771
PITX1	-1	1.51e-06
PITX2	-1	0.00144508
PLK2	-1	0.000477665
PMPCB	-1	0.000523573
PMS2	-1	0.00265286
PMS2P2	-1	0.00160419
PNOC	-1	0.00298287
POLA2	-1	0.000961755
POLR1C	-1	0.00270301
POLR2A	-1	5.23e-06
POLR3K	-1	0.00063671
POM121	-1	0.00041941
POM121C	-1	0.000141524
PPAPDC1B	-1	7.31e-06
PPIAP22	-1	0.000619607
PPIAP29	-1	1.22e-05
PRPF8	-1	0.00284249
PSMA3	-1	0.00200112
PSMC1P1	-1	0.00177588
PSPC1	-1	0.00293159
PTCD1	-1	0.000351765
PTHLH	-1	5.97e-07
PTP4A2P2	-1	2.17e-05
QRICH1	-1	0.00158158
RAB34	-1	6.8e-06
RAC1P2	-1	0.000454032
RAET1K	-1	0.00106151
RALGAPA1P	-1	6.84e-06
RAPGEFL1	-1	0.00144323
RARRES2P1	-1	0.000203722
RBM28	-1	0.00153398
RGS20	-1	0.00185914
RHOD	-1	7.28e-05
RHOT1P3	-1	0.00116985
RIMKLBP1	-1	0.00207674
RIPK1	-1	0.00210304
RN7SL5P	-1	8.65e-05
RN7SL827P	-1	0.000516766
RNF216	-1	0.000783707
RNU2-27P	-1	0.00285271
RP1-101K10.6	-1	4.51e-05
RP1-102E24.1	-1	0.000352126
RP1-155D22.2	-1	0.0013762
RP11-1008C21.2	-1	0.000316785
RP11-1029F8.1	-1	0.00174743
RP11-1029M24.1	-1	0.00105283
RP11-1042B17.3	-1	0.000810439
RP11-107N15.1	-1	0.00013666
RP11-109D20.2	-1	0.00237466
RP11-109L13.1	-1	0.000545645
RP11-119H12.6	-1	0.00127889
RP11-1275H24.1	-1	3.16e-05
RP11-1275H24.3	-1	1.25e-06
RP11-138I1.4	-1	1.14e-05
RP11-151F5.2	-1	0.00021343
RP11-153M3.1	-1	0.00105225
RP11-170M17.2	-1	0.00110142
RP11-174J11.1	-1	0.00198935
RP11-175K6.1	-1	0.00154617
RP11-175K6.2	-1	0.00255094
RP11-19E11.1	-1	0.000268387
RP11-204C16.4	-1	2.17e-06
RP11-209K10.2	-1	0.000375698
RP11-212P7.1	-1	7.2e-06
RP11-230B22.1	-1	0.00246004
RP11-245J24.1	-1	1.21e-05
RP11-274B21.1	-1	0.00148317
RP11-277I20.3	-1	0.00272753
RP11-286B14.1	-1	5.62e-05
RP11-289I10.2	-1	0.00076932
RP11-290L1.4	-1	0.00294038
RP11-295D4.4	-1	0.00315767
RP11-295M3.4	-1	0.000396904
RP11-296E7.1	-1	0.00293807
RP11-303E16.2	-1	0.00201863
RP11-314A20.1	-1	1.14e-05
RP11-316M21.7	-1	0.00103811
RP11-317N8.4	-1	0.000223861
RP11-317P15.4	-1	0.000298876
RP11-318C24.1	-1	4.9e-05
RP11-329A14.1	-1	0.00146029
RP11-330L19.1	-1	7.29e-06
RP11-332H18.5	-1	0.00034271
RP11-33A14.1	-1	0.00151791
RP11-341D18.7	-1	0.00106372
RP11-347C12.10	-1	0.000809296
RP11-351J23.1	-1	0.00167092
RP11-351J23.2	-1	0.000323903
RP11-354E23.5	-1	0.00035435
RP11-360D2.2	-1	0.00234276
RP11-367G18.2	-1	0.00093791
RP11-382A20.2	-1	2.42e-05
RP11-399J13.2	-1	0.00148572
RP11-3P17.5	-1	0.000148046
RP11-40C6.2	-1	1.65e-09
RP11-434H6.6	-1	0.000562585
RP11-449D8.1	-1	0.00106466
RP11-44N12.5	-1	0.000218644
RP11-452D2.2	-1	0.0003096
RP11-452G18.2	-1	2.43e-08
RP11-456K23.1	-1	0.00105759
RP11-464D20.2	-1	4.59e-05
RP11-468E2.5	-1	0.00245729
RP11-46A10.5	-1	0.00105321
RP11-46H11.3	-1	8.43e-06
RP11-48B14.1	-1	1.79e-05
RP11-498C9.15	-1	0.00281535
RP11-51O6.1	-1	0.00134207
RP11-520B13.8	-1	0.00286198
RP11-534C12.1	-1	0.000950917
RP11-53B2.6	-1	0.00187247
RP11-565F19.2	-1	0.0014928
RP11-567I13.1	-1	0.00158786
RP11-56B16.2	-1	1.42e-05
RP11-573D15.1	-1	6.55e-05
RP11-57B24.1	-1	0.00269611
RP11-598F7.5	-1	0.00205433
RP11-598F7.6	-1	0.00163329
RP11-598P20.5	-1	0.00103083
RP11-624L12.1	-1	0.000910075
RP11-64K7.1	-1	7.88e-05
RP11-66N24.4	-1	0.00191968
RP11-671J11.4	-1	0.0019838
RP11-676M6.1	-1	7.05e-05
RP11-69H14.6	-1	0.00324304
RP11-711G10.1	-1	0.00285224
RP11-712B9.2	-1	0.00117883
RP11-730G20.2	-1	0.00268293
RP11-732A19.9	-1	0.00130357
RP11-74C1.2	-1	0.00211954
RP11-756G20.1	-1	0.00309147
RP11-76H14.2	-1	2.15e-06
RP11-79P5.10	-1	0.000380945
RP11-805J14.5	-1	0.00322732
RP11-818O24.2	-1	2.87e-05
RP11-823E8.3	-1	0.00268301
RP11-841O20.2	-1	0.000209618
RP11-85O21.2	-1	7.78e-06
RP11-85O21.5	-1	0.0001225
RP11-875O11.1	-1	1.72e-05
RP11-89K21.1	-1	0.000693609
RP11-966I7.2	-1	1.93e-07
RP11-966I7.4	-1	7.84e-09
RP11-96K19.5	-1	0.000728016
RP11-973H7.3	-1	0.00105482
RP13-977J11.6	-1	0.00132266
RP3-331H24.7	-1	1.57e-05
RP3-389A20.5	-1	0.00253979
RP3-393E18.1	-1	0.0018502
RP3-429G5.5	-1	0.000463696
RP4-592A1.2	-1	6.03e-05
RP4-785G19.2	-1	0.00018355
RP4-794I6.4	-1	0.00172894
RP5-1065J22.8	-1	5.55e-05
RP5-1115A15.1	-1	0.00206387
RP5-890E16.4	-1	0.000363792
RP5-999L4.2	-1	0.00301963
RP6-105D16.1	-1	0.00200096
RPL13AP5	-1	0.000675637
RPL21P1	-1	0.00296603
RPL23AP2	-1	0.000524815
RPL23AP63	-1	0.00319315
RPL23AP65	-1	2.33e-05
RPL35P1	-1	7.49e-06
RPL37P6	-1	0.000594362
RPL41P2	-1	1.56e-05
RPL7AP30	-1	2.79e-06
RPL7P23	-1	0.00244614
RPN2	-1	0.00208782
RPS15AP12	-1	0.00259021
RPS26P15	-1	0.0019119
RPS4XP17	-1	0.00159912
RRAGB	-1	0.00235636
RREB1	-1	0.000118078
RTN4RL1	-1	0.000517026
SALRNA1	-1	0.000257556
SATB2	-1	5.7e-11
SATB2-AS1	-1	3.19e-07
SCAF4	-1	0.00267891
SDHAF2	-1	0.00182068
SEC16A	-1	0.00217871
SERPIND1	-1	0.000795503
SERTM1	-1	0.000862429
SHBG	-1	9.64e-05
SIK2	-1	0.00110869
SIM2	-1	4.96e-06
SIX1	-1	2.78e-16
SIX2	-1	0.00290239
SIX3	-1	2.82e-06
SIX3-AS1	-1	2.42e-05
SIX6	-1	1.81e-05
SLC14A2	-1	0.00106612
SLC25A17	-1	0.00123627
SLC32A1	-1	3.34e-05
SLC35A2	-1	0.00124067
SLC37A4	-1	0.000877417
SLC38A11	-1	0.00305473
SLC38A7	-1	4.89e-05
SLC47A1	-1	0.000485072
SLC4A11	-1	8.89e-06
SLC6A7	-1	0.000457033
SLC9A8	-1	0.00259477
SNORA14B	-1	0.000471847
SNORA27	-1	9.88e-05
SNORA36A	-1	0.00164015
SNORA62	-1	2.64e-05
SNORA66	-1	0.00215148
SNORA68	-1	0.000221939
SNORA74B	-1	0.00164846
SNRPEP2	-1	1.03e-08
SOCS2	-1	2.91e-06
SOCS2-AS1	-1	3.12e-05
SP5	-1	0.0029145
SPCS2P4	-1	0.00323531
SPDYE16	-1	5.61e-05
SPDYE5	-1	0.00263095
SS18	-1	0.00133617
SSTR2	-1	0.000262516
ST13P15	-1	0.00253872
ST13P4	-1	0.000324357
STAG3L4	-1	0.000110446
STARD13-AS	-1	0.00269998
STIM1	-1	0.00139617
STIM2	-1	0.00139798
STOM	-1	0.00156665
STRIP2	-1	0.00267368
STT3A	-1	0.00176343
SUMO1P3	-1	6.13e-05
SYNPR	-1	0.000906073
SYPL2	-1	1.01e-09
TACSTD2	-1	0.000571771
TAPBP	-1	0.000541039
TBCAP1	-1	2.01e-05
TBR1	-1	6.32e-09
TBX15	-1	3.27e-11
TBX2	-1	9.81e-05
TBX2-AS1	-1	8.48e-05
TBX4	-1	8.97e-06
TBX5	-1	3.94e-05
TBX5-AS1	-1	0.000127243
TCEA1P2	-1	7.45e-05
TCEA3	-1	0.000149912
TCEB1P21	-1	3.32e-05
TCF20	-1	0.0025466
TCF4	-1	0.0026201
TCTN3	-1	0.00102195
TECRP1	-1	2.62e-05
TFAP2A	-1	9.64e-10
TFAP2A-AS1	-1	1.72e-10
TFAP2B	-1	0.000969398
TFAP2C	-1	2.84e-06
THOC2	-1	0.00102866
TIMM22	-1	0.000367384
TIRAP	-1	0.000460113
TLCD1	-1	0.000745302
TLE1P1	-1	0.000111239
TLX1	-1	1.71e-07
TLX1NB	-1	2.06e-06
TM2D2	-1	0.00153822
TM7SF2	-1	0.00309754
TMEM127	-1	0.000320625
TMEM133	-1	0.00103164
TMEM155	-1	0.000680441
TMEM158	-1	0.00126632
TMEM184B	-1	0.000177814
TMEM2	-1	0.00196953
TMEM221	-1	1.76e-05
TMEM253	-1	0.000124287
TMEM87A	-1	0.00218218
TNN	-1	0.00303118
TNNT2	-1	0.000746677
TOB2P1	-1	5.11e-05
TOP3A	-1	0.00311798
TOR1A	-1	0.00126583
TRPC6	-1	0.000464184
TRPT1	-1	0.0032456
TTC12	-1	0.00245541
TTC19	-1	0.000804258
TWIST1	-1	3.99e-05
TYSND1	-1	0.00184095
U47924.31	-1	0.000450387
UBE2D3P2	-1	0.000315722
UBE2L5P	-1	5.92e-05
UBE2MP1	-1	0.00176669
UBE2SP1	-1	0.000311464
UBE2SP2	-1	3.77e-07
ULBP1	-1	1.99e-07
ULBP2	-1	1.63e-06
UPF3AP2	-1	0.000736952
USB1	-1	0.00113802
UXS1	-1	0.00186543
VAX1	-1	3.33e-07
VAX2	-1	1.06e-21
Vax2os1_3	-1	5.5e-06
VIP	-1	0.001506
VIT	-1	0.00178387
VN1R87P	-1	0.00210117
VPS37B	-1	3.99e-05
VPS53	-1	0.00175197
WBSCR22	-1	0.000442404
WDR55	-1	0.00185323
WDR72	-1	0.00154697
WNK3	-1	0.00203755
WT1	-1	0.00246725
XRCC6P2	-1	0.00229041
YWHAEP5	-1	9.77e-06
YWHAZP5	-1	0.000147002
ZC3HC1	-1	0.00217416
ZDHHC16	-1	0.00146831
ZEB2_AS1_1	-1	0.000825255
ZFHX4	-1	6.05e-07
ZFHX4-AS1	-1	1.8e-05
ZFYVE1	-1	0.00229143
ZFYVE26	-1	0.000420245
ZIC1	-1	0.00125981
ZMIZ1-AS1	-1	0.00130132
ZMYND8	-1	0.000540594
ZNF200	-1	0.00321739
ZNF680	-1	0.00277385
ZNF746	-1	0.00226486
ZNF830	-1	0.00273931
ZNF98	-1	2.68e-05
ZSCAN25	-1	0.00171015
ZSWIM1	-1	0.000399107

## Sheet: GSEA DE genes
Gene set enrichment analysis using genes overexpressed in H3K27M gliomas (limma).
Overlap Results
Collection(s):	H
# overlaps shown:	8
# genesets in collections:	50
# genes in comparison (n):	952
# genes in universe (N):	38055
Gene Set Name	# Genes in Gene Set (K)	Description	# Genes in Overlap (k)	k/K	p-value	FDR q-value
HALLMARK_MYOGENESIS	200	Genes involved in development of skeletal muscle (myogenesis).	18	0.09	3.29e-06	0.000165
HALLMARK_UV_RESPONSE_DN	144	Genes down-regulated in response to ultraviolet (UV) radiation.	13	0.0903	7.16e-05	0.00179
HALLMARK_KRAS_SIGNALING_DN	200	Genes down-regulated by KRAS activation.	15	0.075	0.00017	0.00283
HALLMARK_EPITHELIAL_MESENCHYMAL_TRANSITION	200	Genes defining epithelial-mesenchymal transition, as in wound healing, fibrosis and metastasis.	14	0.07	0.000554	0.00507
HALLMARK_ESTROGEN_RESPONSE_LATE	200	Genes defining late response to estrogen.	14	0.07	0.000554	0.00507
HALLMARK_SPERMATOGENESIS	135	Genes up-regulated during production of male gametes (sperm), as in spermatogenesis.	11	0.0815	0.000608	0.00507
HALLMARK_APICAL_JUNCTION	200	Genes encoding components of apical junction complex.	13	0.065	0.00168	0.012
HALLMARK_KRAS_SIGNALING_UP	200	Genes up-regulated by KRAS activation.	12	0.06	0.00476	0.0297
Gene/Gene Set Overlap Matrix
Entrez Gene Id	Gene Symbol	Gene Description	HALLMARK_MYOGENESIS	HALLMARK_UV_RESPONSE_DN	HALLMARK_KRAS_SIGNALING_DN	HALLMARK_EPITHELIAL_MESENCHYMAL_TRANSITION	HALLMARK_ESTROGEN_RESPONSE_LATE	HALLMARK_SPERMATOGENESIS	HALLMARK_APICAL_JUNCTION	HALLMARK_KRAS_SIGNALING_UP
70	ACTC1	actin alpha cardiac muscle 1 [Source:HGNC Symbol;Acc:HGNC:143]	HALLMARK_MYOGENESIS		HALLMARK_KRAS_SIGNALING_DN				HALLMARK_APICAL_JUNCTION
4616	GADD45B	growth arrest and DNA damage inducible beta [Source:HGNC Symbol;Acc:HGNC:4096]	HALLMARK_MYOGENESIS			HALLMARK_EPITHELIAL_MESENCHYMAL_TRANSITION
4638	MYLK	myosin light chain kinase [Source:HGNC Symbol;Acc:HGNC:7590]	HALLMARK_MYOGENESIS			HALLMARK_EPITHELIAL_MESENCHYMAL_TRANSITION
26353	HSPB8	heat shock protein family B (small) member 8 [Source:HGNC Symbol;Acc:HGNC:30171]	HALLMARK_MYOGENESIS				HALLMARK_ESTROGEN_RESPONSE_LATE
10290	SPEG	striated muscle enriched protein kinase [Source:HGNC Symbol;Acc:HGNC:16901]	HALLMARK_MYOGENESIS						HALLMARK_APICAL_JUNCTION
2065	ERBB3	erb-b2 receptor tyrosine kinase 3 [Source:HGNC Symbol;Acc:HGNC:3431]	HALLMARK_MYOGENESIS
5224	PGAM2	phosphoglycerate mutase 2 [Source:HGNC Symbol;Acc:HGNC:8889]	HALLMARK_MYOGENESIS
8912	CACNA1H	calcium voltage-gated channel subunit alpha1 H [Source:HGNC Symbol;Acc:HGNC:1395]	HALLMARK_MYOGENESIS
22933	SIRT2	sirtuin 2 [Source:HGNC Symbol;Acc:HGNC:10886]	HALLMARK_MYOGENESIS
1339	COX6A2	cytochrome c oxidase subunit 6A2 [Source:HGNC Symbol;Acc:HGNC:2279]	HALLMARK_MYOGENESIS
165	AEBP1	AE binding protein 1 [Source:HGNC Symbol;Acc:HGNC:303]	HALLMARK_MYOGENESIS
2281	FKBP1B	FKBP prolyl isomerase 1B [Source:HGNC Symbol;Acc:HGNC:3712]	HALLMARK_MYOGENESIS
4303	FOXO4	forkhead box O4 [Source:HGNC Symbol;Acc:HGNC:7139]	HALLMARK_MYOGENESIS
4634	MYL3	myosin light chain 3 [Source:HGNC Symbol;Acc:HGNC:7584]	HALLMARK_MYOGENESIS
5348	FXYD1	FXYD domain containing ion transport regulator 1 [Source:HGNC Symbol;Acc:HGNC:4025]	HALLMARK_MYOGENESIS
6442	SGCA	sarcoglycan alpha [Source:HGNC Symbol;Acc:HGNC:10805]	HALLMARK_MYOGENESIS
8736	MYOM1	myomesin 1 [Source:HGNC Symbol;Acc:HGNC:7613]	HALLMARK_MYOGENESIS
9659	PDE4DIP	phosphodiesterase 4D interacting protein [Source:HGNC Symbol;Acc:HGNC:15580]	HALLMARK_MYOGENESIS
1301	COL11A1	collagen type XI alpha 1 chain [Source:HGNC Symbol;Acc:HGNC:2186]		HALLMARK_UV_RESPONSE_DN		HALLMARK_EPITHELIAL_MESENCHYMAL_TRANSITION
7035	TFPI	tissue factor pathway inhibitor [Source:HGNC Symbol;Acc:HGNC:11760]		HALLMARK_UV_RESPONSE_DN						HALLMARK_KRAS_SIGNALING_UP
5468	PPARG	peroxisome proliferator activated receptor gamma [Source:HGNC Symbol;Acc:HGNC:9236]		HALLMARK_UV_RESPONSE_DN
3397	ID1	inhibitor of DNA binding 1, HLH protein [Source:HGNC Symbol;Acc:HGNC:5360]		HALLMARK_UV_RESPONSE_DN
4255	MGMT	O-6-methylguanine-DNA methyltransferase [Source:HGNC Symbol;Acc:HGNC:7059]		HALLMARK_UV_RESPONSE_DN
140609	NEK7	NIMA related kinase 7 [Source:HGNC Symbol;Acc:HGNC:13386]		HALLMARK_UV_RESPONSE_DN
11099	AL162171.1	protein tyrosine phosphatase non-receptor type 21 [Source:NCBI gene;Acc:11099]		HALLMARK_UV_RESPONSE_DN
1902	LPAR1	lysophosphatidic acid receptor 1 [Source:HGNC Symbol;Acc:HGNC:3166]		HALLMARK_UV_RESPONSE_DN
3037	HAS2	hyaluronan synthase 2 [Source:HGNC Symbol;Acc:HGNC:4819]		HALLMARK_UV_RESPONSE_DN
3778	KCNMA1	potassium calcium-activated channel subfamily M alpha 1 [Source:HGNC Symbol;Acc:HGNC:6284]		HALLMARK_UV_RESPONSE_DN
4325	MMP16	matrix metallopeptidase 16 [Source:HGNC Symbol;Acc:HGNC:7162]		HALLMARK_UV_RESPONSE_DN
5293	PIK3CD	phosphatidylinositol-4,5-bisphosphate 3-kinase catalytic subunit delta [Source:HGNC Symbol;Acc:HGNC:8977]		HALLMARK_UV_RESPONSE_DN
773	CACNA1A	calcium voltage-gated channel subunit alpha1 A [Source:HGNC Symbol;Acc:HGNC:1388]		HALLMARK_UV_RESPONSE_DN
8900	CCNA1	cyclin A1 [Source:HGNC Symbol;Acc:HGNC:1577]			HALLMARK_KRAS_SIGNALING_DN		HALLMARK_ESTROGEN_RESPONSE_LATE	HALLMARK_SPERMATOGENESIS
2261	FGFR3	fibroblast growth factor receptor 3 [Source:HGNC Symbol;Acc:HGNC:3690]			HALLMARK_KRAS_SIGNALING_DN		HALLMARK_ESTROGEN_RESPONSE_LATE
51302	CYP39A1	cytochrome P450 family 39 subfamily A member 1 [Source:HGNC Symbol;Acc:HGNC:17449]			HALLMARK_KRAS_SIGNALING_DN
64137	ABCG4	ATP binding cassette subfamily G member 4 [Source:HGNC Symbol;Acc:HGNC:13884]			HALLMARK_KRAS_SIGNALING_DN
11346	SYNPO	synaptopodin [Source:HGNC Symbol;Acc:HGNC:30672]			HALLMARK_KRAS_SIGNALING_DN
10913	EDAR	ectodysplasin A receptor [Source:HGNC Symbol;Acc:HGNC:2895]			HALLMARK_KRAS_SIGNALING_DN
1838	DTNB	dystrobrevin beta [Source:HGNC Symbol;Acc:HGNC:3058]			HALLMARK_KRAS_SIGNALING_DN
3779	KCNMB1	potassium calcium-activated channel subfamily M regulatory beta subunit 1 [Source:HGNC Symbol;Acc:HGNC:6285]			HALLMARK_KRAS_SIGNALING_DN
5324	PLAG1	PLAG1 zinc finger [Source:HGNC Symbol;Acc:HGNC:9045]			HALLMARK_KRAS_SIGNALING_DN
5625	PRODH	proline dehydrogenase 1 [Source:HGNC Symbol;Acc:HGNC:9453]			HALLMARK_KRAS_SIGNALING_DN
57451	TENM2	teneurin transmembrane protein 2 [Source:HGNC Symbol;Acc:HGNC:29943]			HALLMARK_KRAS_SIGNALING_DN
6663	SOX10	SRY-box 10 [Source:HGNC Symbol;Acc:HGNC:11190]			HALLMARK_KRAS_SIGNALING_DN
8471	IRS4	insulin receptor substrate 4 [Source:HGNC Symbol;Acc:HGNC:6128]			HALLMARK_KRAS_SIGNALING_DN
8786	RGS11	regulator of G protein signaling 11 [Source:HGNC Symbol;Acc:HGNC:9993]			HALLMARK_KRAS_SIGNALING_DN
9353	SLIT2	slit guidance ligand 2 [Source:HGNC Symbol;Acc:HGNC:11086]				HALLMARK_EPITHELIAL_MESENCHYMAL_TRANSITION			HALLMARK_APICAL_JUNCTION
3725	JUN	Jun proto-oncogene, AP-1 transcription factor subunit [Source:HGNC Symbol;Acc:HGNC:6204]				HALLMARK_EPITHELIAL_MESENCHYMAL_TRANSITION
388	RHOB	ras homolog family member B [Source:HGNC Symbol;Acc:HGNC:668]				HALLMARK_EPITHELIAL_MESENCHYMAL_TRANSITION
10085	EDIL3	EGF like repeats and discoidin domains 3 [Source:HGNC Symbol;Acc:HGNC:3173]				HALLMARK_EPITHELIAL_MESENCHYMAL_TRANSITION
1296	COL8A2	collagen type VIII alpha 2 chain [Source:HGNC Symbol;Acc:HGNC:2216]				HALLMARK_EPITHELIAL_MESENCHYMAL_TRANSITION
25890	ABI3BP	ABI family member 3 binding protein [Source:HGNC Symbol;Acc:HGNC:17265]				HALLMARK_EPITHELIAL_MESENCHYMAL_TRANSITION
4837	NNMT	nicotinamide N-methyltransferase [Source:HGNC Symbol;Acc:HGNC:7861]				HALLMARK_EPITHELIAL_MESENCHYMAL_TRANSITION
50509	COL5A3	collagen type V alpha 3 chain [Source:HGNC Symbol;Acc:HGNC:14864]				HALLMARK_EPITHELIAL_MESENCHYMAL_TRANSITION
6422	SFRP1	secreted frizzled related protein 1 [Source:HGNC Symbol;Acc:HGNC:10776]				HALLMARK_EPITHELIAL_MESENCHYMAL_TRANSITION
7424	VEGFC	vascular endothelial growth factor C [Source:HGNC Symbol;Acc:HGNC:12682]				HALLMARK_EPITHELIAL_MESENCHYMAL_TRANSITION
7456	WIPF1	WAS/WASL interacting protein family member 1 [Source:HGNC Symbol;Acc:HGNC:12736]				HALLMARK_EPITHELIAL_MESENCHYMAL_TRANSITION
5121	PCP4	Purkinje cell protein 4 [Source:HGNC Symbol;Acc:HGNC:8742]					HALLMARK_ESTROGEN_RESPONSE_LATE			HALLMARK_KRAS_SIGNALING_UP
5733	PTGER3	prostaglandin E receptor 3 [Source:HGNC Symbol;Acc:HGNC:9595]					HALLMARK_ESTROGEN_RESPONSE_LATE
9536	PTGES	prostaglandin E synthase [Source:HGNC Symbol;Acc:HGNC:9599]					HALLMARK_ESTROGEN_RESPONSE_LATE
23596	OPN3	opsin 3 [Source:HGNC Symbol;Acc:HGNC:14007]					HALLMARK_ESTROGEN_RESPONSE_LATE
5174	PDZK1	PDZ domain containing 1 [Source:HGNC Symbol;Acc:HGNC:8821]					HALLMARK_ESTROGEN_RESPONSE_LATE
64065	PERP	p53 apoptosis effector related to PMP22 [Source:HGNC Symbol;Acc:HGNC:17637]					HALLMARK_ESTROGEN_RESPONSE_LATE
10497	UNC13B	unc-13 homolog B [Source:HGNC Symbol;Acc:HGNC:12566]					HALLMARK_ESTROGEN_RESPONSE_LATE
23650	TRIM29	tripartite motif containing 29 [Source:HGNC Symbol;Acc:HGNC:17274]					HALLMARK_ESTROGEN_RESPONSE_LATE
3547	IGSF1	immunoglobulin superfamily member 1 [Source:HGNC Symbol;Acc:HGNC:5948]					HALLMARK_ESTROGEN_RESPONSE_LATE
57758	SCUBE2	signal peptide, CUB domain and EGF like domain containing 2 [Source:HGNC Symbol;Acc:HGNC:30425]					HALLMARK_ESTROGEN_RESPONSE_LATE
64215	DNAJC1	DnaJ heat shock protein family (Hsp40) member C1 [Source:HGNC Symbol;Acc:HGNC:20090]					HALLMARK_ESTROGEN_RESPONSE_LATE
9053	MAP7	microtubule associated protein 7 [Source:HGNC Symbol;Acc:HGNC:6869]						HALLMARK_SPERMATOGENESIS		HALLMARK_KRAS_SIGNALING_UP
27344	PCSK1N	proprotein convertase subtilisin/kexin type 1 inhibitor [Source:HGNC Symbol;Acc:HGNC:17301]						HALLMARK_SPERMATOGENESIS		HALLMARK_KRAS_SIGNALING_UP
3948	LDHC	lactate dehydrogenase C [Source:HGNC Symbol;Acc:HGNC:6544]						HALLMARK_SPERMATOGENESIS
116832	RPL39L	ribosomal protein L39 like [Source:HGNC Symbol;Acc:HGNC:17094]						HALLMARK_SPERMATOGENESIS
3598	IL13RA2	interleukin 13 receptor subunit alpha 2 [Source:HGNC Symbol;Acc:HGNC:5975]						HALLMARK_SPERMATOGENESIS
4291	MLF1	myeloid leukemia factor 1 [Source:HGNC Symbol;Acc:HGNC:7125]						HALLMARK_SPERMATOGENESIS
4543	MTNR1A	melatonin receptor 1A [Source:HGNC Symbol;Acc:HGNC:7463]						HALLMARK_SPERMATOGENESIS
4889	NPY5R	neuropeptide Y receptor Y5 [Source:HGNC Symbol;Acc:HGNC:7958]						HALLMARK_SPERMATOGENESIS
56	ACRV1	acrosomal vesicle protein 1 [Source:HGNC Symbol;Acc:HGNC:127]						HALLMARK_SPERMATOGENESIS
7091	TLE4	TLE family member 4, transcriptional corepressor [Source:HGNC Symbol;Acc:HGNC:11840]						HALLMARK_SPERMATOGENESIS
794	CALB2	calbindin 2 [Source:HGNC Symbol;Acc:HGNC:1435]							HALLMARK_APICAL_JUNCTION
2770	GNAI1	G protein subunit alpha i1 [Source:HGNC Symbol;Acc:HGNC:4384]							HALLMARK_APICAL_JUNCTION
1006	CDH8	cadherin 8 [Source:HGNC Symbol;Acc:HGNC:1767]							HALLMARK_APICAL_JUNCTION
1272	CNTN1	contactin 1 [Source:HGNC Symbol;Acc:HGNC:2171]							HALLMARK_APICAL_JUNCTION
23114	NFASC	neurofascin [Source:HGNC Symbol;Acc:HGNC:29866]							HALLMARK_APICAL_JUNCTION
257194	NEGR1	neuronal growth regulator 1 [Source:HGNC Symbol;Acc:HGNC:17302]							HALLMARK_APICAL_JUNCTION
268	AMH	anti-Mullerian hormone [Source:HGNC Symbol;Acc:HGNC:464]							HALLMARK_APICAL_JUNCTION
347902	AMIGO2	adhesion molecule with Ig like domain 2 [Source:HGNC Symbol;Acc:HGNC:24073]							HALLMARK_APICAL_JUNCTION
5010	CLDN11	claudin 11 [Source:HGNC Symbol;Acc:HGNC:8514]							HALLMARK_APICAL_JUNCTION
57863	CADM3	cell adhesion molecule 3 [Source:HGNC Symbol;Acc:HGNC:17601]							HALLMARK_APICAL_JUNCTION
50486	G0S2	G0/G1 switch 2 [Source:HGNC Symbol;Acc:HGNC:30229]								HALLMARK_KRAS_SIGNALING_UP
2995	GYPC	glycophorin C (Gerbich blood group) [Source:HGNC Symbol;Acc:HGNC:4704]								HALLMARK_KRAS_SIGNALING_UP
2982	GUCY1A1	guanylate cyclase 1 soluble subunit alpha 1 [Source:HGNC Symbol;Acc:HGNC:4685]								HALLMARK_KRAS_SIGNALING_UP
23136	EPB41L3	erythrocyte membrane protein band 4.1 like 3 [Source:HGNC Symbol;Acc:HGNC:3380]								HALLMARK_KRAS_SIGNALING_UP
2591	GALNT3	polypeptide N-acetylgalactosaminyltransferase 3 [Source:HGNC Symbol;Acc:HGNC:4125]								HALLMARK_KRAS_SIGNALING_UP
4674	NAP1L2	nucleosome assembly protein 1 like 2 [Source:HGNC Symbol;Acc:HGNC:7638]								HALLMARK_KRAS_SIGNALING_UP
685	BTC	betacellulin [Source:HGNC Symbol;Acc:HGNC:1121]								HALLMARK_KRAS_SIGNALING_UP
7476	WNT7A	Wnt family member 7A [Source:HGNC Symbol;Acc:HGNC:12786]								HALLMARK_KRAS_SIGNALING_UP
3726	JUNB	JunB proto-oncogene, AP-1 transcription factor subunit [Source:HGNC Symbol;Acc:HGNC:6205]
1880	GPR183	G protein-coupled receptor 183 [Source:HGNC Symbol;Acc:HGNC:3128]
9021	SOCS3	suppressor of cytokine signaling 3 [Source:HGNC Symbol;Acc:HGNC:19391]
10365	KLF2	Kruppel like factor 2 [Source:HGNC Symbol;Acc:HGNC:6347]
1052	CEBPD	CCAAT enhancer binding protein delta [Source:HGNC Symbol;Acc:HGNC:1835]
80176	SPSB1	splA/ryanodine receptor domain and SOCS box containing 1 [Source:HGNC Symbol;Acc:HGNC:30628]
9592	IER2	immediate early response 2 [Source:HGNC Symbol;Acc:HGNC:28871]
10133	OPTN	optineurin [Source:HGNC Symbol;Acc:HGNC:17142]
1718	DHCR24	24-dehydrocholesterol reductase [Source:HGNC Symbol;Acc:HGNC:2859]
6258	RXRG	retinoid X receptor gamma [Source:HGNC Symbol;Acc:HGNC:10479]
23461	ABCA5	ATP binding cassette subfamily A member 5 [Source:HGNC Symbol;Acc:HGNC:35]
9023	CH25H	cholesterol 25-hydroxylase [Source:HGNC Symbol;Acc:HGNC:1907]
33	ACADL	acyl-CoA dehydrogenase long chain [Source:HGNC Symbol;Acc:HGNC:88]
284	ANGPT1	angiopoietin 1 [Source:HGNC Symbol;Acc:HGNC:484]
5004	ORM1	orosomucoid 1 [Source:HGNC Symbol;Acc:HGNC:8498]
5168	ENPP2	ectonucleotide pyrophosphatase/phosphodiesterase 2 [Source:HGNC Symbol;Acc:HGNC:3357]
56246	MRAP	melanocortin 2 receptor accessory protein [Source:HGNC Symbol;Acc:HGNC:1304]
6623	SNCG	synuclein gamma [Source:HGNC Symbol;Acc:HGNC:11141]
3875	KRT18	keratin 18 [Source:HGNC Symbol;Acc:HGNC:6430]
360	AQP3	aquaporin 3 (Gill blood group) [Source:HGNC Symbol;Acc:HGNC:636]
22836	RHOBTB3	Rho related BTB domain containing 3 [Source:HGNC Symbol;Acc:HGNC:18757]
54463	RETREG1	reticulophagy regulator 1 [Source:HGNC Symbol;Acc:HGNC:25964]
6505	SLC1A1	solute carrier family 1 member 1 [Source:HGNC Symbol;Acc:HGNC:10939]
1028	CDKN1C	cyclin dependent kinase inhibitor 1C [Source:HGNC Symbol;Acc:HGNC:1786]
3399	ID3	inhibitor of DNA binding 3, HLH protein [Source:HGNC Symbol;Acc:HGNC:5362]
3082	HGF	hepatocyte growth factor [Source:HGNC Symbol;Acc:HGNC:4893]
2996	GYPE	glycophorin E (MNS blood group) [Source:HGNC Symbol;Acc:HGNC:4705]
56895	AGPAT4	1-acylglycerol-3-phosphate O-acyltransferase 4 [Source:HGNC Symbol;Acc:HGNC:20885]
66008	TRAK2	trafficking kinesin protein 2 [Source:HGNC Symbol;Acc:HGNC:13206]
7504	XK	X-linked Kx blood group [Source:HGNC Symbol;Acc:HGNC:12811]
9911	TMCC2	transmembrane and coiled-coil domain family 2 [Source:HGNC Symbol;Acc:HGNC:24239]
10397	NDRG1	N-myc downstream regulated 1 [Source:HGNC Symbol;Acc:HGNC:7679]
5292	PIM1	Pim-1 proto-oncogene, serine/threonine kinase [Source:HGNC Symbol;Acc:HGNC:8986]
2645	GCK	glucokinase [Source:HGNC Symbol;Acc:HGNC:4195]
51316	PLAC8	placenta associated 8 [Source:HGNC Symbol;Acc:HGNC:19254]
9957	HS3ST1	heparan sulfate-glucosamine 3-sulfotransferase 1 [Source:HGNC Symbol;Acc:HGNC:5194]
196	AHR	aryl hydrocarbon receptor [Source:HGNC Symbol;Acc:HGNC:348]
5179	PENK	proenkephalin [Source:HGNC Symbol;Acc:HGNC:8831]
6335	SCN9A	sodium voltage-gated channel alpha subunit 9 [Source:HGNC Symbol;Acc:HGNC:10597]
83699	SH3BGRL2	SH3 domain binding glutamate rich protein like 2 [Source:HGNC Symbol;Acc:HGNC:15567]
6236	RRAD	RRAD, Ras related glycolysis inhibitor and calcium channel regulator [Source:HGNC Symbol;Acc:HGNC:10446]
5334	PLCL1	phospholipase C like 1 (inactive) [Source:HGNC Symbol;Acc:HGNC:9063]
5340	PLG	plasminogen [Source:HGNC Symbol;Acc:HGNC:9071]
3897	L1CAM	L1 cell adhesion molecule [Source:HGNC Symbol;Acc:HGNC:6470]
1604	CD55	CD55 molecule (Cromer blood group) [Source:HGNC Symbol;Acc:HGNC:2665]
23414	ZFPM2	zinc finger protein, FOG family member 2 [Source:HGNC Symbol;Acc:HGNC:16700]
27445	PCLO	piccolo presynaptic cytomatrix protein [Source:HGNC Symbol;Acc:HGNC:13406]
55619	DOCK10	dedicator of cytokinesis 10 [Source:HGNC Symbol;Acc:HGNC:23479]
6283	S100A12	S100 calcium binding protein A12 [Source:HGNC Symbol;Acc:HGNC:10489]
10203	CALCRL	calcitonin receptor like receptor [Source:HGNC Symbol;Acc:HGNC:16709]
5008	OSM	oncostatin M [Source:HGNC Symbol;Acc:HGNC:8506]
11059	WWP1	WW domain containing E3 ubiquitin protein ligase 1 [Source:HGNC Symbol;Acc:HGNC:17004]
55240	STEAP3	STEAP3 metalloreductase [Source:HGNC Symbol;Acc:HGNC:24592]
92815	HIST3H2A	histone cluster 3 H2A [Source:HGNC Symbol;Acc:HGNC:20507]
134429	STARD4	StAR related lipid transfer domain containing 4 [Source:HGNC Symbol;Acc:HGNC:18058]
22854	NTNG1	netrin G1 [Source:HGNC Symbol;Acc:HGNC:23319]
84632	AFAP1L2	actin filament associated protein 1 like 2 [Source:HGNC Symbol;Acc:HGNC:25901]
4155	MBP	myelin basic protein [Source:HGNC Symbol;Acc:HGNC:6925]
10040	TOM1L1	target of myb1 like 1 membrane trafficking protein [Source:HGNC Symbol;Acc:HGNC:11983]
858	CAV2	caveolin 2 [Source:HGNC Symbol;Acc:HGNC:1528]
2172	FABP6	fatty acid binding protein 6 [Source:HGNC Symbol;Acc:HGNC:3561]
4166	CHST6	carbohydrate sulfotransferase 6 [Source:HGNC Symbol;Acc:HGNC:6938]
9514	GAL3ST1	galactose-3-O-sulfotransferase 1 [Source:HGNC Symbol;Acc:HGNC:24240]
586	BCAT1	branched chain amino acid transaminase 1 [Source:HGNC Symbol;Acc:HGNC:976]
1646	AKR1C2	aldo-keto reductase family 1 member C2 [Source:HGNC Symbol;Acc:HGNC:385]
316	AOX1	aldehyde oxidase 1 [Source:HGNC Symbol;Acc:HGNC:553]
55970	GNG12	G protein subunit gamma 12 [Source:HGNC Symbol;Acc:HGNC:19663]
9830	TRIM14	tripartite motif containing 14 [Source:HGNC Symbol;Acc:HGNC:16283]
8936	WASF1	WASP family member 1 [Source:HGNC Symbol;Acc:HGNC:12732]
3159	HMGA1	high mobility group AT-hook 1 [Source:HGNC Symbol;Acc:HGNC:5010]
5813	PURA	purine rich element binding protein A [Source:HGNC Symbol;Acc:HGNC:9701]
55466	DNAJA4	DnaJ heat shock protein family (Hsp40) member A4 [Source:HGNC Symbol;Acc:HGNC:14885]
117145	THEM4	thioesterase superfamily member 4 [Source:HGNC Symbol;Acc:HGNC:17947]
6934	TCF7L2	transcription factor 7 like 2 [Source:HGNC Symbol;Acc:HGNC:11641]
10003	NAALAD2	N-acetylated alpha-linked acidic dipeptidase 2 [Source:HGNC Symbol;Acc:HGNC:14526]
100073347	MIMT1	MER1 repeat containing imprinted transcript 1 [Source:HGNC Symbol;Acc:HGNC:33464]
100113403	LIN28B-AS1	LIN28B antisense RNA 1 [Source:HGNC Symbol;Acc:HGNC:21553]
100127983	C8orf88	chromosome 8 open reading frame 88 [Source:HGNC Symbol;Acc:HGNC:44672]
100128516	ATP5PBP5	ATP synthase peripheral stalk-membrane subunit b pseudogene 5 [Source:HGNC Symbol;Acc:HGNC:39746]
100128553	CTAGE4	CTAGE family member 4 [Source:HGNC Symbol;Acc:HGNC:24772]
100129361	SMIM10L1	small integral membrane protein 10 like 1 [Source:HGNC Symbol;Acc:HGNC:49847]
100129794	SLC25A21-AS1	SLC25A21 antisense RNA 1 [Source:HGNC Symbol;Acc:HGNC:44298]
100130155	MIR124-2HG	MIR124-2 host gene [Source:HGNC Symbol;Acc:HGNC:48723]
100130418	CECR7	cat eye syndrome chromosome region, candidate 7 [Source:HGNC Symbol;Acc:HGNC:1845]
100131096	TNRC6C-AS1	TNRC6C antisense RNA 1 [Source:HGNC Symbol;Acc:HGNC:44360]
100131244	ANKRD63	ankyrin repeat domain 63 [Source:HGNC Symbol;Acc:HGNC:40027]
100131320	RAB6C-AS1	RAB6C antisense RNA 1 [Source:HGNC Symbol;Acc:HGNC:49278]
100134869	UBE2Q2P2	ubiquitin conjugating enzyme E2 Q2 pseudogene 2 [Source:HGNC Symbol;Acc:HGNC:37440]
100142659	CTAGE8	CTAGE family member 8 [Source:HGNC Symbol;Acc:HGNC:37294]
100188953	LINC00092	long intergenic non-protein coding RNA 92 [Source:HGNC Symbol;Acc:HGNC:31408]
100216479	FAR2P2	fatty acyl-CoA reductase 2 pseudogene 2 [Source:HGNC Symbol;Acc:HGNC:49279]
100271655	RPS15AP38	ribosomal protein S15a pseudogene 38 [Source:HGNC Symbol;Acc:HGNC:36523]
100271874	ZNRF2P2	zinc and ring finger 2 pseudogene 2 [Source:HGNC Symbol;Acc:HGNC:42793]
100287102	DDX11L1	DEAD/H-box helicase 11 like 1 [Source:HGNC Symbol;Acc:HGNC:37102]
100287216	SH3RF3-AS1	SH3RF3 antisense RNA 1 [Source:HGNC Symbol;Acc:HGNC:44168]
100288142	NBPF20	NBPF member 20 [Source:HGNC Symbol;Acc:HGNC:32000]
100288897	FAR2P3	fatty acyl-CoA reductase 2 pseudogene 3 [Source:HGNC Symbol;Acc:HGNC:49285]
100289137	FAM95C	family with sequence similarity 95 member C [Source:HGNC Symbol;Acc:HGNC:45272]
100289410	MCF2L-AS1	MCF2L antisense RNA 1 [Source:HGNC Symbol;Acc:HGNC:39825]
100419866	ZNF444P1	zinc finger protein 444 pseudogene 1 [Source:HGNC Symbol;Acc:HGNC:35157]
100421395	HNRNPA3P12	heterogeneous nuclear ribonucleoprotein A3 pseudogene 12 [Source:HGNC Symbol;Acc:HGNC:48758]
100421422	ANKRD20A10P	ankyrin repeat domain 20 family member A10, pseudogene [Source:HGNC Symbol;Acc:HGNC:39707]
100462647	NKAIN1P1	sodium/potassium transporting ATPase interacting 1 pseudogene 1 [Source:HGNC Symbol;Acc:HGNC:38593]
100499183	BAALC-AS1	BAALC antisense RNA 1 [Source:HGNC Symbol;Acc:HGNC:50461]
100505636	MALINC1	mitosis associated long intergenic non-coding RNA 1 [Source:HGNC Symbol;Acc:HGNC:49009]
100505835	LINC01532	long intergenic non-protein coding RNA 1532 [Source:HGNC Symbol;Acc:HGNC:51272]
100506159	LINC02470	long intergenic non-protein coding RNA 2470 [Source:HGNC Symbol;Acc:HGNC:53409]
100506311	HOTAIRM1	HOXA transcript antisense RNA, myeloid-specific 1 [Source:HGNC Symbol;Acc:HGNC:37117]
100506380	LINC01006	long intergenic non-protein coding RNA 1006 [Source:HGNC Symbol;Acc:HGNC:48971]
100506433	LINC00648	long intergenic non-protein coding RNA 648 [Source:HGNC Symbol;Acc:HGNC:44302]
100506465	LINC01234	long intergenic non-protein coding RNA 1234 [Source:HGNC Symbol;Acc:HGNC:49757]
100506795	LINC01354	long intergenic non-protein coding RNA 1354 [Source:HGNC Symbol;Acc:HGNC:50581]
100506994	PTPRG-AS1	PTPRG antisense RNA 1 [Source:HGNC Symbol;Acc:HGNC:44638]
100507043	TUNAR	TCL1 upstream neural differentiation-associated RNA [Source:HGNC Symbol;Acc:HGNC:44088]
100507341	SMIM18	small integral membrane protein 18 [Source:HGNC Symbol;Acc:HGNC:42973]
100507466	DPH6-DT	DPH6 divergent transcript [Source:HGNC Symbol;Acc:HGNC:44147]
100509894	CPB2-AS1	CPB2 antisense RNA 1 [Source:HGNC Symbol;Acc:HGNC:39898]
10076	PTPRU	protein tyrosine phosphatase receptor type U [Source:HGNC Symbol;Acc:HGNC:9683]
100861430	PDCD6IPP1	PDCD6IP pseudogene 1 [Source:HGNC Symbol;Acc:HGNC:49872]
100874032	PRRT3-AS1	PRRT3 antisense RNA 1 [Source:HGNC Symbol;Acc:HGNC:41151]
100874218	ATP13A5-AS1	ATP13A5 antisense RNA 1 [Source:HGNC Symbol;Acc:HGNC:41281]
100874362	HOXB-AS1	HOXB cluster antisense RNA 1 [Source:HGNC Symbol;Acc:HGNC:43744]
10090	UST	uronyl 2-sulfotransferase [Source:HGNC Symbol;Acc:HGNC:17223]
101060171	ARMC4P1	armadillo repeat containing 4 pseudogene 1 [Source:HGNC Symbol;Acc:HGNC:44937]
101060684	NBPF26	NBPF member 26 [Source:HGNC Symbol;Acc:HGNC:49571]
10110	SGK2	serum/glucocorticoid regulated kinase 2 [Source:HGNC Symbol;Acc:HGNC:13900]
101101775	TMEM220-AS1	TMEM220 antisense RNA 1 [Source:HGNC Symbol;Acc:HGNC:44357]
101243555	PTENP1-AS	PTENP1 antisense RNA [Source:HGNC Symbol;Acc:HGNC:48773]
101927350	LINC01254	long intergenic non-protein coding RNA 1254 [Source:HGNC Symbol;Acc:HGNC:49870]
101927777	SATB1-AS1	SATB1 antisense RNA 1 [Source:HGNC Symbol;Acc:HGNC:50687]
101928287	LINC01285	long intergenic non-protein coding RNA 1285 [Source:HGNC Symbol;Acc:HGNC:50344]
101928345	PABPC1L2B-AS1	PABPC1L2B antisense RNA 1 (head to head) [Source:HGNC Symbol;Acc:HGNC:50345]
101928492	OR2A1-AS1	OR2A1 antisense RNA 1 [Source:HGNC Symbol;Acc:HGNC:49168]
101929074	PIK3CD-AS2	PIK3CD antisense RNA 2 [Source:HGNC Symbol;Acc:HGNC:51334]
101929086	LINC01447	long intergenic non-protein coding RNA 1447 [Source:HGNC Symbol;Acc:HGNC:50783]
101929293	PTGES3P2	prostaglandin E synthase 3 pseudogene 2 [Source:HGNC Symbol;Acc:HGNC:43822]
101929423	MEF2C-AS1	MEF2C antisense RNA 1 [Source:HGNC Symbol;Acc:HGNC:48908]
101929637	NTM-AS1	NTM antisense RNA 1 [Source:HGNC Symbol;Acc:HGNC:32293]
10265	IRX5	iroquois homeobox 5 [Source:HGNC Symbol;Acc:HGNC:14361]
10406	WFDC2	WAP four-disulfide core domain 2 [Source:HGNC Symbol;Acc:HGNC:15939]
105	ADARB2	adenosine deaminase RNA specific B2 (inactive) [Source:HGNC Symbol;Acc:HGNC:227]
105372556	LINC00237	long intergenic non-protein coding RNA 237 [Source:HGNC Symbol;Acc:HGNC:38166]
10586	MAB21L2	mab-21 like 2 [Source:HGNC Symbol;Acc:HGNC:6758]
10644	IGF2BP2	insulin like growth factor 2 mRNA binding protein 2 [Source:HGNC Symbol;Acc:HGNC:28867]
106478955	C4A-AS1	C4A antisense RNA 1 [Source:HGNC Symbol;Acc:HGNC:39753]
106480175	RNU1-82P	RNA, U1 small nuclear 82, pseudogene [Source:HGNC Symbol;Acc:HGNC:48424]
106480730	C4B-AS1	C4B antisense RNA 1 [Source:HGNC Symbol;Acc:HGNC:39752]
10656	KHDRBS3	KH RNA binding domain containing, signal transduction associated 3 [Source:HGNC Symbol;Acc:HGNC:18117]
106660614	EGLN1P1	egl-9 family hypoxia inducible factor 1 pseudogene 1 [Source:HGNC Symbol;Acc:HGNC:44481]
10673	TNFSF13B	TNF superfamily member 13b [Source:HGNC Symbol;Acc:HGNC:11929]
10732	TCFL5	transcription factor like 5 [Source:HGNC Symbol;Acc:HGNC:11646]
10749	KIF1C	kinesin family member 1C [Source:HGNC Symbol;Acc:HGNC:6317]
10815	CPLX1	complexin 1 [Source:HGNC Symbol;Acc:HGNC:2309]
10842	PPP1R17	protein phosphatase 1 regulatory subunit 17 [Source:HGNC Symbol;Acc:HGNC:16973]
10882	C1QL1	complement C1q like 1 [Source:HGNC Symbol;Acc:HGNC:24182]
1101	CHAD	chondroadherin [Source:HGNC Symbol;Acc:HGNC:1909]
11037	STON1	stonin 1 [Source:HGNC Symbol;Acc:HGNC:17003]
11075	STMN2	stathmin 2 [Source:HGNC Symbol;Acc:HGNC:10577]
11123	RCAN3	RCAN family member 3 [Source:HGNC Symbol;Acc:HGNC:3042]
11149	BVES	blood vessel epicardial substance [Source:HGNC Symbol;Acc:HGNC:1152]
112268389	FAM66D	family with sequence similarity 66 member D [Source:HGNC Symbol;Acc:HGNC:24159]
11240	PADI2	peptidyl arginine deiminase 2 [Source:HGNC Symbol;Acc:HGNC:18341]
11245	GPR176	G protein-coupled receptor 176 [Source:HGNC Symbol;Acc:HGNC:32370]
11249	NXPH2	neurexophilin 2 [Source:HGNC Symbol;Acc:HGNC:8076]
11279	KLF8	Kruppel like factor 8 [Source:HGNC Symbol;Acc:HGNC:6351]
112937	GLB1L3	galactosidase beta 1 like 3 [Source:HGNC Symbol;Acc:HGNC:25147]
113179	ADAT3	adenosine deaminase tRNA specific 3 [Source:HGNC Symbol;Acc:HGNC:25151]
1133	CHRM5	cholinergic receptor muscarinic 5 [Source:HGNC Symbol;Acc:HGNC:1954]
113452	TMEM54	transmembrane protein 54 [Source:HGNC Symbol;Acc:HGNC:24143]
113612	CYP2U1	cytochrome P450 family 2 subfamily U member 1 [Source:HGNC Symbol;Acc:HGNC:20582]
1137	CHRNA4	cholinergic receptor nicotinic alpha 4 subunit [Source:HGNC Symbol;Acc:HGNC:1958]
113802	HENMT1	HEN methyltransferase 1 [Source:HGNC Symbol;Acc:HGNC:26400]
114794	ELFN2	extracellular leucine rich repeat and fibronectin type III domain containing 2 [Source:HGNC Symbol;Acc:HGNC:29396]
114814	GNRHR2	gonadotropin releasing hormone receptor 2 (pseudogene) [Source:HGNC Symbol;Acc:HGNC:16341]
114899	C1QTNF3	C1q and TNF related 3 [Source:HGNC Symbol;Acc:HGNC:14326]
114900	C1QTNF4	C1q and TNF related 4 [Source:HGNC Symbol;Acc:HGNC:14346]
115004	CGAS	cyclic GMP-AMP synthase [Source:HGNC Symbol;Acc:HGNC:21367]
115290	FBXO17	F-box protein 17 [Source:HGNC Symbol;Acc:HGNC:18754]
115584	SLC5A11	solute carrier family 5 member 11 [Source:HGNC Symbol;Acc:HGNC:23091]
116534	MRGPRE	MAS related GPR family member E [Source:HGNC Symbol;Acc:HGNC:30694]
117248	GALNT15	polypeptide N-acetylgalactosaminyltransferase 15 [Source:HGNC Symbol;Acc:HGNC:21531]
117283	IP6K3	inositol hexakisphosphate kinase 3 [Source:HGNC Symbol;Acc:HGNC:17269]
118663	BTBD16	BTB domain containing 16 [Source:HGNC Symbol;Acc:HGNC:26340]
119391	GSTO2	glutathione S-transferase omega 2 [Source:HGNC Symbol;Acc:HGNC:23064]
120892	LRRK2	leucine rich repeat kinase 2 [Source:HGNC Symbol;Acc:HGNC:18618]
121601	ANO4	anoctamin 4 [Source:HGNC Symbol;Acc:HGNC:23837]
123264	SLC51B	solute carrier family 51 beta subunit [Source:HGNC Symbol;Acc:HGNC:29956]
124602	KIF19	kinesin family member 19 [Source:HGNC Symbol;Acc:HGNC:26735]
1261	CNGA3	cyclic nucleotide gated channel alpha 3 [Source:HGNC Symbol;Acc:HGNC:2150]
126433	AC010605.1	F-box protein 27 [Source:NCBI gene;Acc:126433]
127428	TCEANC2	transcription elongation factor A N-terminal and central domain containing 2 [Source:HGNC Symbol;Acc:HGNC:26494]
128178	EDARADD	EDAR associated death domain [Source:HGNC Symbol;Acc:HGNC:14341]
128218	TMEM125	transmembrane protein 125 [Source:HGNC Symbol;Acc:HGNC:28275]
128434	VSTM2L	V-set and transmembrane domain containing 2 like [Source:HGNC Symbol;Acc:HGNC:16096]
128553	TSHZ2	teashirt zinc finger homeobox 2 [Source:HGNC Symbol;Acc:HGNC:13010]
128853	DUSP15	dual specificity phosphatase 15 [Source:HGNC Symbol;Acc:HGNC:16236]
128954	GAB4	GRB2 associated binding protein family member 4 [Source:HGNC Symbol;Acc:HGNC:18325]
1298	COL9A2	collagen type IX alpha 2 chain [Source:HGNC Symbol;Acc:HGNC:2218]
130497	OSR1	odd-skipped related transcription factor 1 [Source:HGNC Symbol;Acc:HGNC:8111]
130940	CCDC148	coiled-coil domain containing 148 [Source:HGNC Symbol;Acc:HGNC:25191]
131096	KCNH8	potassium voltage-gated channel subfamily H member 8 [Source:HGNC Symbol;Acc:HGNC:18864]
131544	CRYBG3	crystallin beta-gamma domain containing 3 [Source:HGNC Symbol;Acc:HGNC:34427]
131870	NUDT16	nudix hydrolase 16 [Source:HGNC Symbol;Acc:HGNC:26442]
132112	RTP1	receptor transporter protein 1 [Source:HGNC Symbol;Acc:HGNC:28580]
132430	PABPC4L	poly(A) binding protein cytoplasmic 4 like [Source:HGNC Symbol;Acc:HGNC:31955]
132720	FAM241A	family with sequence similarity 241 member A [Source:HGNC Symbol;Acc:HGNC:26813]
133022	TRAM1L1	translocation associated membrane protein 1 like 1 [Source:HGNC Symbol;Acc:HGNC:28371]
133121	ENPP6	ectonucleotide pyrophosphatase/phosphodiesterase 6 [Source:HGNC Symbol;Acc:HGNC:23409]
134121	C5orf49	chromosome 5 open reading frame 49 [Source:HGNC Symbol;Acc:HGNC:27028]
134701	RIPPLY2	ripply transcriptional repressor 2 [Source:HGNC Symbol;Acc:HGNC:21390]
135114	HINT3	histidine triad nucleotide binding protein 3 [Source:HGNC Symbol;Acc:HGNC:18468]
136371	ASB10	ankyrin repeat and SOCS box containing 10 [Source:HGNC Symbol;Acc:HGNC:17185]
136895	C7orf31	chromosome 7 open reading frame 31 [Source:HGNC Symbol;Acc:HGNC:21722]
1373	CPS1	carbamoyl-phosphate synthase 1 [Source:HGNC Symbol;Acc:HGNC:2323]
137868	SGCZ	sarcoglycan zeta [Source:HGNC Symbol;Acc:HGNC:14075]
138046	RALYL	RALY RNA binding protein like [Source:HGNC Symbol;Acc:HGNC:27036]
139221	PWWP3B	PWWP domain containing 3B [Source:HGNC Symbol;Acc:HGNC:26583]
139735	ZFP92	ZFP92 zinc finger protein [Source:HGNC Symbol;Acc:HGNC:12865]
140458	ASB5	ankyrin repeat and SOCS box containing 5 [Source:HGNC Symbol;Acc:HGNC:17180]
140578	CHODL	chondrolectin [Source:HGNC Symbol;Acc:HGNC:17807]
140733	MACROD2	mono-ADP ribosylhydrolase 2 [Source:HGNC Symbol;Acc:HGNC:16126]
140760	RPL24P2	ribosomal protein L24 pseudogene 2 [Source:HGNC Symbol;Acc:HGNC:16597]
141	ADPRH	ADP-ribosylarginine hydrolase [Source:HGNC Symbol;Acc:HGNC:269]
1415	CRYBB2	crystallin beta B2 [Source:HGNC Symbol;Acc:HGNC:2398]
1421	CRYGD	crystallin gamma D [Source:HGNC Symbol;Acc:HGNC:2411]
143425	SYT9	synaptotagmin 9 [Source:HGNC Symbol;Acc:HGNC:19265]
143689	PIWIL4	piwi like RNA-mediated gene silencing 4 [Source:HGNC Symbol;Acc:HGNC:18444]
143941	TTC36	tetratricopeptide repeat domain 36 [Source:HGNC Symbol;Acc:HGNC:33708]
144321	GLIPR1L2	GLIPR1 like 2 [Source:HGNC Symbol;Acc:HGNC:28592]
144448	TSPAN19	tetraspanin 19 [Source:HGNC Symbol;Acc:HGNC:31886]
144571	A2M-AS1	A2M antisense RNA 1 [Source:HGNC Symbol;Acc:HGNC:27057]
145270	PRIMA1	proline rich membrane anchor 1 [Source:HGNC Symbol;Acc:HGNC:18319]
145376	PPP1R36	protein phosphatase 1 regulatory subunit 36 [Source:HGNC Symbol;Acc:HGNC:20097]
145989	FSCN1P1	fascin actin-bundling protein 1 pseudogene 1 [Source:HGNC Symbol;Acc:HGNC:49669]
146225	CMTM2	CKLF like MARVEL transmembrane domain containing 2 [Source:HGNC Symbol;Acc:HGNC:19173]
146227	BEAN1	brain expressed associated with NEDD4 1 [Source:HGNC Symbol;Acc:HGNC:24160]
146754	DNAH2	dynein axonemal heavy chain 2 [Source:HGNC Symbol;Acc:HGNC:2948]
146802	SLC47A2	solute carrier family 47 member 2 [Source:HGNC Symbol;Acc:HGNC:26439]
147081	LINC02210	long intergenic non-protein coding RNA 2210 [Source:HGNC Symbol;Acc:HGNC:26327]
147111	NOTUM	notum, palmitoleoyl-protein carboxylesterase [Source:HGNC Symbol;Acc:HGNC:27106]
147228	KRT17P1	keratin 17 pseudogene 1 [Source:HGNC Symbol;Acc:HGNC:6428]
147463	ANKRD29	ankyrin repeat domain 29 [Source:HGNC Symbol;Acc:HGNC:27110]
148014	TTC9B	tetratricopeptide repeat domain 9B [Source:HGNC Symbol;Acc:HGNC:26395]
148145	LINC00906	long intergenic non-protein coding RNA 906 [Source:HGNC Symbol;Acc:HGNC:27121]
148979	GLIS1	GLIS family zinc finger 1 [Source:HGNC Symbol;Acc:HGNC:29525]
151516	ASPRV1	aspartic peptidase retroviral like 1 [Source:HGNC Symbol;Acc:HGNC:26321]
151531	UPP2	uridine phosphorylase 2 [Source:HGNC Symbol;Acc:HGNC:23061]
151827	LRRC34	leucine rich repeat containing 34 [Source:HGNC Symbol;Acc:HGNC:28408]
151835	CPNE9	copine family member 9 [Source:HGNC Symbol;Acc:HGNC:24336]
152756	FAM218A	family with sequence similarity 218 member A [Source:HGNC Symbol;Acc:HGNC:26466]
152877	FAM53A	family with sequence similarity 53 member A [Source:HGNC Symbol;Acc:HGNC:31860]
153020	RASGEF1B	RasGEF domain family member 1B [Source:HGNC Symbol;Acc:HGNC:24881]
153571	C5orf38	chromosome 5 open reading frame 38 [Source:HGNC Symbol;Acc:HGNC:24226]
153572	IRX2	iroquois homeobox 2 [Source:HGNC Symbol;Acc:HGNC:14359]
154442	BVES-AS1	BVES antisense RNA 1 [Source:HGNC Symbol;Acc:HGNC:21223]
154790	CLEC2L	C-type lectin domain family 2 member L [Source:HGNC Symbol;Acc:HGNC:21969]
157378	TMEM65	transmembrane protein 65 [Source:HGNC Symbol;Acc:HGNC:25203]
157869	SBSPON	somatomedin B and thrombospondin type 1 domain containing [Source:HGNC Symbol;Acc:HGNC:30362]
158135	TTLL11	tubulin tyrosine ligase like 11 [Source:HGNC Symbol;Acc:HGNC:18113]
1589	CYP21A2	cytochrome P450 family 21 subfamily A member 2 [Source:HGNC Symbol;Acc:HGNC:2600]
158931	TCEAL6	transcription elongation factor A like 6 [Source:HGNC Symbol;Acc:HGNC:24553]
1590	CYP21A1P	cytochrome P450 family 21 subfamily A member 1, pseudogene [Source:HGNC Symbol;Acc:HGNC:2599]
159989	DEUP1	deuterosome assembly protein 1 [Source:HGNC Symbol;Acc:HGNC:26344]
160428	ALDH1L2	aldehyde dehydrogenase 1 family member L2 [Source:HGNC Symbol;Acc:HGNC:26777]
1635	DCTD	dCMP deaminase [Source:HGNC Symbol;Acc:HGNC:2710]
164091	PAQR7	progestin and adipoQ receptor family member 7 [Source:HGNC Symbol;Acc:HGNC:23146]
1645	AKR1C1	aldo-keto reductase family 1 member C1 [Source:HGNC Symbol;Acc:HGNC:384]
164633	CABP7	calcium binding protein 7 [Source:HGNC Symbol;Acc:HGNC:20834]
164684	WBP2NL	WBP2 N-terminal like [Source:HGNC Symbol;Acc:HGNC:28389]
165257	C1QL2	complement C1q like 2 [Source:HGNC Symbol;Acc:HGNC:24181]
165679	SPTSSB	serine palmitoyltransferase small subunit B [Source:HGNC Symbol;Acc:HGNC:24045]
165829	GPR156	G protein-coupled receptor 156 [Source:HGNC Symbol;Acc:HGNC:20844]
168002	DACT2	dishevelled binding antagonist of beta catenin 2 [Source:HGNC Symbol;Acc:HGNC:21231]
168667	BMPER	BMP binding endothelial regulator [Source:HGNC Symbol;Acc:HGNC:24154]
169044	COL22A1	collagen type XXII alpha 1 chain [Source:HGNC Symbol;Acc:HGNC:22989]
170487	ACTL10	actin like 10 [Source:HGNC Symbol;Acc:HGNC:16127]
171024	SYNPO2	synaptopodin 2 [Source:HGNC Symbol;Acc:HGNC:17732]
171423	PDIA3P1	protein disulfide isomerase family A member 3 pseudogene 1 [Source:HGNC Symbol;Acc:HGNC:4607]
176	ACAN	aggrecan [Source:HGNC Symbol;Acc:HGNC:319]
1818	DRD5P2	dopamine receptor D5 pseudogene 2 [Source:HGNC Symbol;Acc:HGNC:3028]
1821	DRP2	dystrophin related protein 2 [Source:HGNC Symbol;Acc:HGNC:3032]
1852	DUSP9	dual specificity phosphatase 9 [Source:HGNC Symbol;Acc:HGNC:3076]
190	NR0B1	nuclear receptor subfamily 0 group B member 1 [Source:HGNC Symbol;Acc:HGNC:7960]
1917	EEF1A2	eukaryotic translation elongation factor 1 alpha 2 [Source:HGNC Symbol;Acc:HGNC:3192]
1943	EFNA2	ephrin A2 [Source:HGNC Symbol;Acc:HGNC:3222]
1949	EFNB3	ephrin B3 [Source:HGNC Symbol;Acc:HGNC:3228]
196051	PLPP4	phospholipid phosphatase 4 [Source:HGNC Symbol;Acc:HGNC:23531]
196968	DNM1P46	dynamin 1 pseudogene 46 [Source:HGNC Symbol;Acc:HGNC:35199]
196996	GRAMD2A	GRAM domain containing 2A [Source:HGNC Symbol;Acc:HGNC:27287]
198437	LKAAEAR1	LKAAEAR motif containing 1 [Source:HGNC Symbol;Acc:HGNC:33718]
200844	C3orf67	chromosome 3 open reading frame 67 [Source:HGNC Symbol;Acc:HGNC:24763]
201161	CENPV	centromere protein V [Source:HGNC Symbol;Acc:HGNC:29920]
201181	ZNF385C	zinc finger protein 385C [Source:HGNC Symbol;Acc:HGNC:33722]
202299	LINC01554	long intergenic non-protein coding RNA 1554 [Source:HGNC Symbol;Acc:HGNC:24687]
2025	ENO1P1	enolase 1 pseudogene 1 [Source:HGNC Symbol;Acc:HGNC:3352]
202915	TMEM184A	transmembrane protein 184A [Source:HGNC Symbol;Acc:HGNC:28797]
203111	ERICH5	glutamate rich 5 [Source:HGNC Symbol;Acc:HGNC:26823]
203286	ANKS6	ankyrin repeat and sterile alpha motif domain containing 6 [Source:HGNC Symbol;Acc:HGNC:26724]
203427	SLC25A43	solute carrier family 25 member 43 [Source:HGNC Symbol;Acc:HGNC:30557]
203562	TMEM31	transmembrane protein 31 [Source:HGNC Symbol;Acc:HGNC:28601]
203859	ANO5	anoctamin 5 [Source:HGNC Symbol;Acc:HGNC:27337]
204962	SLC44A5	solute carrier family 44 member 5 [Source:HGNC Symbol;Acc:HGNC:28524]
2051	EPHB6	EPH receptor B6 [Source:HGNC Symbol;Acc:HGNC:3396]
2054	STX2	syntaxin 2 [Source:HGNC Symbol;Acc:HGNC:3403]
2122	MECOM	MDS1 and EVI1 complex locus [Source:HGNC Symbol;Acc:HGNC:3498]
2123	EVI2A	ecotropic viral integration site 2A [Source:HGNC Symbol;Acc:HGNC:3499]
2134	EXTL1	exostosin like glycosyltransferase 1 [Source:HGNC Symbol;Acc:HGNC:3515]
2138	EYA1	EYA transcriptional coactivator and phosphatase 1 [Source:HGNC Symbol;Acc:HGNC:3519]
2139	EYA2	EYA transcriptional coactivator and phosphatase 2 [Source:HGNC Symbol;Acc:HGNC:3520]
219293	ATAD3C	ATPase family AAA domain containing 3C [Source:HGNC Symbol;Acc:HGNC:32151]
2196	FAT2	FAT atypical cadherin 2 [Source:HGNC Symbol;Acc:HGNC:3596]
219621	CABCOCO1	ciliary associated calcium binding coiled-coil 1 [Source:HGNC Symbol;Acc:HGNC:28678]
219738	FAM241B	family with sequence similarity 241 member B [Source:HGNC Symbol;Acc:HGNC:23519]
219970	GLYATL2	glycine-N-acyltransferase like 2 [Source:HGNC Symbol;Acc:HGNC:24178]
220107	DLEU7	deleted in lymphocytic leukemia 7 [Source:HGNC Symbol;Acc:HGNC:17567]
220416	LRRC63	leucine rich repeat containing 63 [Source:HGNC Symbol;Acc:HGNC:34296]
220885	RPSAP15	ribosomal protein SA pseudogene 15 [Source:HGNC Symbol;Acc:HGNC:31464]
221002	RASGEF1A	RasGEF domain family member 1A [Source:HGNC Symbol;Acc:HGNC:24246]
221294	NT5DC1	5'-nucleotidase domain containing 1 [Source:HGNC Symbol;Acc:HGNC:21556]
221303	FAM162B	family with sequence similarity 162 member B [Source:HGNC Symbol;Acc:HGNC:21549]
221336	BEND6	BEN domain containing 6 [Source:HGNC Symbol;Acc:HGNC:20871]
221458	KIF6	kinesin family member 6 [Source:HGNC Symbol;Acc:HGNC:21202]
221476	PI16	peptidase inhibitor 16 [Source:HGNC Symbol;Acc:HGNC:21245]
221584	ZSCAN12P1	zinc finger and SCAN domain containing 12 pseudogene 1 [Source:HGNC Symbol;Acc:HGNC:13850]
221687	RNF182	ring finger protein 182 [Source:HGNC Symbol;Acc:HGNC:28522]
222166	MTURN	maturin, neural progenitor differentiation regulator homolog [Source:HGNC Symbol;Acc:HGNC:25457]
223117	SEMA3D	semaphorin 3D [Source:HGNC Symbol;Acc:HGNC:10726]
2262	GPC5	glypican 5 [Source:HGNC Symbol;Acc:HGNC:4453]
2272	FHIT	fragile histidine triad [Source:HGNC Symbol;Acc:HGNC:3701]
22874	PLEKHA6	pleckstrin homology domain containing A6 [Source:HGNC Symbol;Acc:HGNC:17053]
22885	ABLIM3	actin binding LIM protein family member 3 [Source:HGNC Symbol;Acc:HGNC:29132]
22997	IGSF9B	immunoglobulin superfamily member 9B [Source:HGNC Symbol;Acc:HGNC:32326]
23034	SAMD4A	sterile alpha motif domain containing 4A [Source:HGNC Symbol;Acc:HGNC:23023]
23057	NMNAT2	nicotinamide nucleotide adenylyltransferase 2 [Source:HGNC Symbol;Acc:HGNC:16789]
23148	NACAD	NAC alpha domain containing [Source:HGNC Symbol;Acc:HGNC:22196]
23149	FCHO1	FCH domain only 1 [Source:HGNC Symbol;Acc:HGNC:29002]
23237	ARC	activity regulated cytoskeleton associated protein [Source:HGNC Symbol;Acc:HGNC:648]
23313	KIAA0930	KIAA0930 [Source:HGNC Symbol;Acc:HGNC:1314]
23500	DAAM2	dishevelled associated activator of morphogenesis 2 [Source:HGNC Symbol;Acc:HGNC:18143]
23532	PRAME	preferentially expressed antigen in melanoma [Source:HGNC Symbol;Acc:HGNC:9336]
23732	FRRS1L	ferric chelate reductase 1 like [Source:HGNC Symbol;Acc:HGNC:1362]
245806	VGLL2	vestigial like family member 2 [Source:HGNC Symbol;Acc:HGNC:20232]
246777	SPESP1	sperm equatorial segment protein 1 [Source:HGNC Symbol;Acc:HGNC:15570]
253827	MSRB3	methionine sulfoxide reductase B3 [Source:HGNC Symbol;Acc:HGNC:27375]
254251	LCORL	ligand dependent nuclear receptor corepressor like [Source:HGNC Symbol;Acc:HGNC:30776]
254528	MEIOB	meiosis specific with OB-fold [Source:HGNC Symbol;Acc:HGNC:28569]
255031	LINC00957	long intergenic non-protein coding RNA 957 [Source:HGNC Symbol;Acc:HGNC:22332]
2555	GABRA2	gamma-aminobutyric acid type A receptor alpha2 subunit [Source:HGNC Symbol;Acc:HGNC:4076]
255928	SYT14	synaptotagmin 14 [Source:HGNC Symbol;Acc:HGNC:23143]
256130	TMEM196	transmembrane protein 196 [Source:HGNC Symbol;Acc:HGNC:22431]
256158	HMCN2	hemicentin 2 [Source:HGNC Symbol;Acc:HGNC:21293]
256435	ST6GALNAC3	ST6 N-acetylgalactosaminide alpha-2,6-sialyltransferase 3 [Source:HGNC Symbol;Acc:HGNC:19343]
256472	TMEM151A	transmembrane protein 151A [Source:HGNC Symbol;Acc:HGNC:28497]
256714	MAP7D2	MAP7 domain containing 2 [Source:HGNC Symbol;Acc:HGNC:25899]
256815	C10orf67	chromosome 10 open reading frame 67 [Source:HGNC Symbol;Acc:HGNC:28716]
256933	NPB	neuropeptide B [Source:HGNC Symbol;Acc:HGNC:30099]
257068	PLCXD2	phosphatidylinositol specific phospholipase C X domain containing 2 [Source:HGNC Symbol;Acc:HGNC:26462]
257468	MEIS3P2	Meis homeobox 3 pseudogene 2 [Source:HGNC Symbol;Acc:HGNC:17638]
258010	SVIP	small VCP interacting protein [Source:HGNC Symbol;Acc:HGNC:25238]
25802	LMOD1	leiomodin 1 [Source:HGNC Symbol;Acc:HGNC:6647]
25834	MGAT4C	MGAT4 family member C [Source:HGNC Symbol;Acc:HGNC:30871]
25894	PLEKHG4	pleckstrin homology and RhoGEF domain containing G4 [Source:HGNC Symbol;Acc:HGNC:24501]
259236	TMIE	transmembrane inner ear [Source:HGNC Symbol;Acc:HGNC:30800]
25934	NIPSNAP3A	nipsnap homolog 3A [Source:HGNC Symbol;Acc:HGNC:23619]
26032	SUSD5	sushi domain containing 5 [Source:HGNC Symbol;Acc:HGNC:29061]
260429	PRSS33	serine protease 33 [Source:HGNC Symbol;Acc:HGNC:30405]
26095	PTPN20	protein tyrosine phosphatase non-receptor type 20 [Source:HGNC Symbol;Acc:HGNC:23423]
26138	LINC00588	long intergenic non-protein coding RNA 588 [Source:HGNC Symbol;Acc:HGNC:24494]
26166	RGS22	regulator of G protein signaling 22 [Source:HGNC Symbol;Acc:HGNC:24499]
26232	FBXO2	F-box protein 2 [Source:HGNC Symbol;Acc:HGNC:13581]
26257	NKX2-8	NK2 homeobox 8 [Source:HGNC Symbol;Acc:HGNC:16364]
26298	EHF	ETS homologous factor [Source:HGNC Symbol;Acc:HGNC:3246]
266623	SLC25A5P1	solute carrier family 25 member 5 pseudogene 1 [Source:HGNC Symbol;Acc:HGNC:19250]
26872	STEAP1	STEAP family member 1 [Source:HGNC Symbol;Acc:HGNC:11378]
27023	FOXB1	forkhead box B1 [Source:HGNC Symbol;Acc:HGNC:3799]
27146	FAM184B	family with sequence similarity 184 member B [Source:HGNC Symbol;Acc:HGNC:29235]
27254	CSDC2	cold shock domain containing C2 [Source:HGNC Symbol;Acc:HGNC:30359]
27283	TINAG	tubulointerstitial nephritis antigen [Source:HGNC Symbol;Acc:HGNC:14599]
27296	TP53TG5	TP53 target 5 [Source:HGNC Symbol;Acc:HGNC:15856]
2740	GLP1R	glucagon like peptide 1 receptor [Source:HGNC Symbol;Acc:HGNC:4324]
28	ABO	ABO, alpha 1-3-N-acetylgalactosaminyltransferase and alpha 1-3-galactosyltransferase [Source:HGNC Symbol;Acc:HGNC:79]
2812	GP1BB	glycoprotein Ib platelet subunit beta [Source:HGNC Symbol;Acc:HGNC:4440]
28227	PPP2R3B	protein phosphatase 2 regulatory subunit B''beta [Source:HGNC Symbol;Acc:HGNC:13417]
282791	OR8T1P	olfactory receptor family 8 subfamily T member 1 pseudogene [Source:HGNC Symbol;Acc:HGNC:19630]
282996	RBM20	RNA binding motif protein 20 [Source:HGNC Symbol;Acc:HGNC:27424]
283089	WDR11-AS1	WDR11 antisense RNA 1 [Source:HGNC Symbol;Acc:HGNC:27437]
283104	SBF2-AS1	SBF2 antisense RNA 1 [Source:HGNC Symbol;Acc:HGNC:27438]
283120	H19	H19 imprinted maternally expressed transcript [Source:HGNC Symbol;Acc:HGNC:4713]
283174	MIR4697HG	MIR4697 host gene [Source:HGNC Symbol;Acc:HGNC:27448]
283392	TRHDE-AS1	TRHDE antisense RNA 1 [Source:HGNC Symbol;Acc:HGNC:27471]
283417	DPY19L2	dpy-19 like 2 [Source:HGNC Symbol;Acc:HGNC:19414]
283682	LINC01579	long intergenic non-protein coding RNA 1579 [Source:HGNC Symbol;Acc:HGNC:27519]
283692	CPEB1-AS1	CPEB1 antisense RNA 1 [Source:HGNC Symbol;Acc:HGNC:27523]
283869	NPW	neuropeptide W [Source:HGNC Symbol;Acc:HGNC:30509]
283999	TMEM235	transmembrane protein 235 [Source:HGNC Symbol;Acc:HGNC:27563]
2840	GPR17	G protein-coupled receptor 17 [Source:HGNC Symbol;Acc:HGNC:4471]
284196	KRT17P6	keratin 17 pseudogene 6 [Source:HGNC Symbol;Acc:HGNC:50724]
284233	CYP4F35P	cytochrome P450 family 4 subfamily F member 35, pseudogene [Source:HGNC Symbol;Acc:HGNC:39954]
284348	LYPD5	LY6/PLAUR domain containing 5 [Source:HGNC Symbol;Acc:HGNC:26397]
284677	SNHG28	small nucleolar RNA host gene 28 [Source:HGNC Symbol;Acc:HGNC:27647]
284695	ZNF326	zinc finger protein 326 [Source:HGNC Symbol;Acc:HGNC:14104]
284835	LINC00323	long intergenic non-protein coding RNA 323 [Source:HGNC Symbol;Acc:HGNC:19720]
284889	MIF-AS1	MIF antisense RNA 1 [Source:HGNC Symbol;Acc:HGNC:27669]
284988	RHOQP3	ras homolog family member Q pseudogene 3 [Source:HGNC Symbol;Acc:HGNC:37837]
285195	SLC9A9	solute carrier family 9 member A9 [Source:HGNC Symbol;Acc:HGNC:20653]
285268	ZNF621	zinc finger protein 621 [Source:HGNC Symbol;Acc:HGNC:24787]
285370	LINC00606	long intergenic non-protein coding RNA 606 [Source:HGNC Symbol;Acc:HGNC:43931]
285501	LINC01098	long intergenic non-protein coding RNA 1098 [Source:HGNC Symbol;Acc:HGNC:27731]
285533	RNF175	ring finger protein 175 [Source:HGNC Symbol;Acc:HGNC:27735]
285601	GPR150	G protein-coupled receptor 150 [Source:HGNC Symbol;Acc:HGNC:23628]
285830	HLA-F-AS1	HLA-F antisense RNA 1 [Source:HGNC Symbol;Acc:HGNC:26645]
285943	HOXA-AS2	HOXA cluster antisense RNA 2 [Source:HGNC Symbol;Acc:HGNC:43745]
285973	ATG9B	autophagy related 9B [Source:HGNC Symbol;Acc:HGNC:21899]
286046	XKR6	XK related 6 [Source:HGNC Symbol;Acc:HGNC:27806]
2861	GPR37	G protein-coupled receptor 37 [Source:HGNC Symbol;Acc:HGNC:4494]
286319	TUSC1	tumor suppressor candidate 1 [Source:HGNC Symbol;Acc:HGNC:31010]
286333	FAM225A	family with sequence similarity 225 member A [Source:HGNC Symbol;Acc:HGNC:27855]
286499	FAM133A	family with sequence similarity 133 member A [Source:HGNC Symbol;Acc:HGNC:26748]
286527	TMSB15B	thymosin beta 15B [Source:HGNC Symbol;Acc:HGNC:28612]
2888	GRB14	growth factor receptor bound protein 14 [Source:HGNC Symbol;Acc:HGNC:4565]
2893	GRIA4	glutamate ionotropic receptor AMPA type subunit 4 [Source:HGNC Symbol;Acc:HGNC:4574]
28965	SLC27A6	solute carrier family 27 member 6 [Source:HGNC Symbol;Acc:HGNC:11000]
2897	GRIK1	glutamate ionotropic receptor kainate type subunit 1 [Source:HGNC Symbol;Acc:HGNC:4579]
2898	GRIK2	glutamate ionotropic receptor kainate type subunit 2 [Source:HGNC Symbol;Acc:HGNC:4580]
29763	PACSIN3	protein kinase C and casein kinase substrate in neurons 3 [Source:HGNC Symbol;Acc:HGNC:8572]
29798	C2orf27A	chromosome 2 open reading frame 27A [Source:HGNC Symbol;Acc:HGNC:25077]
29841	GRHL1	grainyhead like transcription factor 1 [Source:HGNC Symbol;Acc:HGNC:17923]
29942	PURG	purine rich element binding protein G [Source:HGNC Symbol;Acc:HGNC:17930]
29943	PADI1	peptidyl arginine deiminase 1 [Source:HGNC Symbol;Acc:HGNC:18367]
29944	PNMA3	PNMA family member 3 [Source:HGNC Symbol;Acc:HGNC:18742]
29951	PDZRN4	PDZ domain containing ring finger 4 [Source:HGNC Symbol;Acc:HGNC:30552]
29969	MDFIC	MyoD family inhibitor domain containing [Source:HGNC Symbol;Acc:HGNC:28870]
3084	NRG1	neuregulin 1 [Source:HGNC Symbol;Acc:HGNC:7997]
3199	HOXA2	homeobox A2 [Source:HGNC Symbol;Acc:HGNC:5103]
320	APBA1	amyloid beta precursor protein binding family A member 1 [Source:HGNC Symbol;Acc:HGNC:578]
3200	HOXA3	homeobox A3 [Source:HGNC Symbol;Acc:HGNC:5104]
3201	HOXA4	homeobox A4 [Source:HGNC Symbol;Acc:HGNC:5105]
3212	HOXB2	homeobox B2 [Source:HGNC Symbol;Acc:HGNC:5113]
3231	HOXD1	homeobox D1 [Source:HGNC Symbol;Acc:HGNC:5132]
3232	HOXD3	homeobox D3 [Source:HGNC Symbol;Acc:HGNC:5137]
326624	RAB37	RAB37, member RAS oncogene family [Source:HGNC Symbol;Acc:HGNC:30268]
338645	LUZP2	leucine zipper protein 2 [Source:HGNC Symbol;Acc:HGNC:23206]
338761	C1QL4	complement C1q like 4 [Source:HGNC Symbol;Acc:HGNC:31416]
338879	RNASE10	ribonuclease A family member 10 (inactive) [Source:HGNC Symbol;Acc:HGNC:19275]
339210	C17orf67	chromosome 17 open reading frame 67 [Source:HGNC Symbol;Acc:HGNC:27900]
339241	KRT17P2	keratin 17 pseudogene 2 [Source:HGNC Symbol;Acc:HGNC:6429]
339456	TMEM52	transmembrane protein 52 [Source:HGNC Symbol;Acc:HGNC:27916]
339505	LINC01141	long intergenic non-protein coding RNA 1141 [Source:HGNC Symbol;Acc:HGNC:49455]
339512	CCDC190	coiled-coil domain containing 190 [Source:HGNC Symbol;Acc:HGNC:28736]
339761	CYP27C1	cytochrome P450 family 27 subfamily C member 1 [Source:HGNC Symbol;Acc:HGNC:33480]
339855	KY	kyphoscoliosis peptidase [Source:HGNC Symbol;Acc:HGNC:26576]
340529	PABPC1L2A	poly(A) binding protein cytoplasmic 1 like 2A [Source:HGNC Symbol;Acc:HGNC:27989]
340542	BEX5	brain expressed X-linked 5 [Source:HGNC Symbol;Acc:HGNC:27990]
340895	MALRD1	MAM and LDL receptor class A domain containing 1 [Source:HGNC Symbol;Acc:HGNC:24331]
341315	PABPC1P4	poly(A) binding protein cytoplasmic 1 pseudogene 4 [Source:HGNC Symbol;Acc:HGNC:8563]
342918	C19orf81	chromosome 19 open reading frame 81 [Source:HGNC Symbol;Acc:HGNC:40041]
342979	PALM3	paralemmin 3 [Source:HGNC Symbol;Acc:HGNC:33274]
343637	RSPO4	R-spondin 4 [Source:HGNC Symbol;Acc:HGNC:16175]
344905	ATP13A5	ATPase 13A5 [Source:HGNC Symbol;Acc:HGNC:31789]
346171	ZFP57	ZFP57 zinc finger protein [Source:HGNC Symbol;Acc:HGNC:18791]
347549	CENPVL3	centromere protein V like 3 [Source:HGNC Symbol;Acc:HGNC:43880]
348174	CLEC18A	C-type lectin domain family 18 member A [Source:HGNC Symbol;Acc:HGNC:30388]
348303	SELENOV	selenoprotein V [Source:HGNC Symbol;Acc:HGNC:30399]
348487	FAM131C	family with sequence similarity 131 member C [Source:HGNC Symbol;Acc:HGNC:26717]
348938	NIPAL4	NIPA like domain containing 4 [Source:HGNC Symbol;Acc:HGNC:28018]
349565	NMNAT3	nicotinamide nucleotide adenylyltransferase 3 [Source:HGNC Symbol;Acc:HGNC:20989]
349667	RTN4RL2	reticulon 4 receptor like 2 [Source:HGNC Symbol;Acc:HGNC:23053]
352962	HLA-V	major histocompatibility complex, class I, V (pseudogene) [Source:HGNC Symbol;Acc:HGNC:23482]
358	AQP1	aquaporin 1 (Colton blood group) [Source:HGNC Symbol;Acc:HGNC:633]
373159	STK19B	serine/threonine kinase 19B (pseudogene) [Source:HGNC Symbol;Acc:HGNC:21668]
373861	HILS1	histone linker H1 domain, spermatid-specific 1 (pseudogene) [Source:HGNC Symbol;Acc:HGNC:30616]
3741	KCNA5	potassium voltage-gated channel subfamily A member 5 [Source:HGNC Symbol;Acc:HGNC:6224]
375061	FAM89A	family with sequence similarity 89 member A [Source:HGNC Symbol;Acc:HGNC:25057]
3751	KCND2	potassium voltage-gated channel subfamily D member 2 [Source:HGNC Symbol;Acc:HGNC:6238]
375484	SIMC1	SUMO interacting motifs containing 1 [Source:HGNC Symbol;Acc:HGNC:24779]
3765	KCNJ9	potassium voltage-gated channel subfamily J member 9 [Source:HGNC Symbol;Acc:HGNC:6270]
3777	KCNK3	potassium two pore domain channel subfamily K member 3 [Source:HGNC Symbol;Acc:HGNC:6278]
3822	KLRC2	killer cell lectin like receptor C2 [Source:HGNC Symbol;Acc:HGNC:6375]
3823	KLRC3	killer cell lectin like receptor C3 [Source:HGNC Symbol;Acc:HGNC:6376]
386617	KCTD8	potassium channel tetramerization domain containing 8 [Source:HGNC Symbol;Acc:HGNC:22394]
386618	KCTD4	potassium channel tetramerization domain containing 4 [Source:HGNC Symbol;Acc:HGNC:23227]
387104	SOGA3	SOGA family member 3 [Source:HGNC Symbol;Acc:HGNC:21494]
387590	TPTEP1	TPTE pseudogene 1 [Source:HGNC Symbol;Acc:HGNC:43648]
387646	LRRC37A6P	leucine rich repeat containing 37 member A6, pseudogene [Source:HGNC Symbol;Acc:HGNC:33746]
387763	C11orf96	chromosome 11 open reading frame 96 [Source:HGNC Symbol;Acc:HGNC:38675]
387804	VSTM5	V-set and transmembrane domain containing 5 [Source:HGNC Symbol;Acc:HGNC:34443]
388152	GOLGA2P7	GOLGA2 pseudogene 7 [Source:HGNC Symbol;Acc:HGNC:49516]
388275	HNRNPA1P7	heterogeneous nuclear ribonucleoprotein A1 pseudogene 7 [Source:HGNC Symbol;Acc:HGNC:31015]
388685	LINC01138	long intergenic non-protein coding RNA 1138 [Source:HGNC Symbol;Acc:HGNC:49454]
389084	SNORC	secondary ossification center associated regulator of chondrocyte maturation [Source:HGNC Symbol;Acc:HGNC:33763]
389206	BEND4	BEN domain containing 4 [Source:HGNC Symbol;Acc:HGNC:23815]
389421	LIN28B	lin-28 homolog B [Source:HGNC Symbol;Acc:HGNC:32207]
389634	LINC00937	long intergenic non-protein coding RNA 937 [Source:HGNC Symbol;Acc:HGNC:48629]
389792	IER5L	immediate early response 5 like [Source:HGNC Symbol;Acc:HGNC:23679]
389816	LRRC26	leucine rich repeat containing 26 [Source:HGNC Symbol;Acc:HGNC:31409]
389857	CENPVL1	centromere protein V like 1 [Source:HGNC Symbol;Acc:HGNC:31851]
390940	PINLYP	phospholipase A2 inhibitor and LY6/PLAUR domain containing [Source:HGNC Symbol;Acc:HGNC:44206]
391123	VSIG8	V-set and immunoglobulin domain containing 8 [Source:HGNC Symbol;Acc:HGNC:32063]
391811	POLD2P1	DNA polymerase delta 2, accessory subunit pseudogene 1 [Source:HGNC Symbol;Acc:HGNC:41522]
392617	ELFN1	extracellular leucine rich repeat and fibronectin type III domain containing 1 [Source:HGNC Symbol;Acc:HGNC:33154]
3985	LIMK2	LIM domain kinase 2 [Source:HGNC Symbol;Acc:HGNC:6614]
399726	MIR1915HG	MIR1915 host gene [Source:HGNC Symbol;Acc:HGNC:31448]
399888	FAM180B	family with sequence similarity 180 member B [Source:HGNC Symbol;Acc:HGNC:34451]
400578	KRT16P2	keratin 16 pseudogene 2 [Source:HGNC Symbol;Acc:HGNC:37807]
400961	PAIP2B	poly(A) binding protein interacting protein 2B [Source:HGNC Symbol;Acc:HGNC:29200]
401022	HAGLR	HOXD antisense growth-associated long non-coding RNA [Source:HGNC Symbol;Acc:HGNC:43755]
401115	C4orf48	chromosome 4 open reading frame 48 [Source:HGNC Symbol;Acc:HGNC:34437]
401207	C5orf63	chromosome 5 open reading frame 63 [Source:HGNC Symbol;Acc:HGNC:40051]
401237	CASC15	cancer susceptibility 15 [Source:HGNC Symbol;Acc:HGNC:28245]
401260	LINC00951	long intergenic non-protein coding RNA 951 [Source:HGNC Symbol;Acc:HGNC:48662]
401398	POT1-AS1	POT1 antisense RNA 1 [Source:HGNC Symbol;Acc:HGNC:49459]
401427	OR2A7	olfactory receptor family 2 subfamily A member 7 [Source:HGNC Symbol;Acc:HGNC:8234]
401428	OR2A20P	olfactory receptor family 2 subfamily A member 20 pseudogene [Source:HGNC Symbol;Acc:HGNC:15413]
401720	FIGNL2	fidgetin like 2 [Source:HGNC Symbol;Acc:HGNC:13287]
402665	IGLON5	IgLON family member 5 [Source:HGNC Symbol;Acc:HGNC:34550]
404216	LINC01561	long intergenic non-protein coding RNA 1561 [Source:HGNC Symbol;Acc:HGNC:31365]
4058	LTK	leukocyte receptor tyrosine kinase [Source:HGNC Symbol;Acc:HGNC:6721]
4081	MAB21L1	mab-21 like 1 [Source:HGNC Symbol;Acc:HGNC:6757]
4099	MAG	myelin associated glycoprotein [Source:HGNC Symbol;Acc:HGNC:6783]
414152	C10orf105	chromosome 10 open reading frame 105 [Source:HGNC Symbol;Acc:HGNC:20304]
4168	MCF2	MCF.2 cell line derived transforming sequence [Source:HGNC Symbol;Acc:HGNC:6940]
4188	MDFI	MyoD family inhibitor [Source:HGNC Symbol;Acc:HGNC:6967]
4237	MFAP2	microfibril associated protein 2 [Source:HGNC Symbol;Acc:HGNC:7033]
4336	MOBP	myelin associated oligodendrocyte basic protein [Source:HGNC Symbol;Acc:HGNC:7189]
4340	MOG	myelin oligodendrocyte glycoprotein [Source:HGNC Symbol;Acc:HGNC:7197]
4342	MOS	MOS proto-oncogene, serine/threonine kinase [Source:HGNC Symbol;Acc:HGNC:7199]
4359	MPZ	myelin protein zero [Source:HGNC Symbol;Acc:HGNC:7225]
439949	PRKCQ-AS1	PRKCQ antisense RNA 1 [Source:HGNC Symbol;Acc:HGNC:44689]
440119	FZD10-AS1	FZD10 antisense divergent transcript [Source:HGNC Symbol;Acc:HGNC:48632]
440295	GOLGA6L9	golgin A6 family like 9 [Source:HGNC Symbol;Acc:HGNC:37229]
440352	SNX29P2	sorting nexin 29 pseudogene 2 [Source:HGNC Symbol;Acc:HGNC:31914]
440461	ARHGAP27P2	Rho GTPase activating protein 27 pseudogene 2 [Source:HGNC Symbol;Acc:HGNC:53771]
440482	ANKRD20A5P	ankyrin repeat domain 20 family member A5, pseudogene [Source:HGNC Symbol;Acc:HGNC:33833]
440503	PLIN5	perilipin 5 [Source:HGNC Symbol;Acc:HGNC:33196]
440567	UQCRHL	ubiquinol-cytochrome c reductase hinge protein like [Source:HGNC Symbol;Acc:HGNC:51714]
441208	ZNRF2P1	zinc and ring finger 2 pseudogene 1 [Source:HGNC Symbol;Acc:HGNC:42792]
441295	OR2A9P	olfactory receptor family 2 subfamily A member 9 pseudogene [Source:HGNC Symbol;Acc:HGNC:8236]
442523	DPY19L2P4	DPY19L2 pseudogene 4 [Source:HGNC Symbol;Acc:HGNC:22176]
442524	DPY19L2P3	DPY19L2 pseudogene 3 [Source:HGNC Symbol;Acc:HGNC:22367]
445328	ARHGEF35	Rho guanine nucleotide exchange factor 35 [Source:HGNC Symbol;Acc:HGNC:33846]
445577	C9orf129	chromosome 9 open reading frame 129 [Source:HGNC Symbol;Acc:HGNC:31116]
4494	MT1F	metallothionein 1F [Source:HGNC Symbol;Acc:HGNC:7398]
4499	MT1M	metallothionein 1M [Source:HGNC Symbol;Acc:HGNC:14296]
4648	MYO7B	myosin VIIB [Source:HGNC Symbol;Acc:HGNC:7607]
4661	MYT1	myelin transcription factor 1 [Source:HGNC Symbol;Acc:HGNC:7622]
4675	NAP1L3	nucleosome assembly protein 1 like 3 [Source:HGNC Symbol;Acc:HGNC:7639]
4741	NEFM	neurofilament medium [Source:HGNC Symbol;Acc:HGNC:7734]
4826	NNAT	neuronatin [Source:HGNC Symbol;Acc:HGNC:7860]
4878	NPPA	natriuretic peptide A [Source:HGNC Symbol;Acc:HGNC:7939]
4914	NTRK1	neurotrophic receptor tyrosine kinase 1 [Source:HGNC Symbol;Acc:HGNC:8031]
4920	ROR2	receptor tyrosine kinase like orphan receptor 2 [Source:HGNC Symbol;Acc:HGNC:10257]
4921	DDR2	discoidin domain receptor tyrosine kinase 2 [Source:HGNC Symbol;Acc:HGNC:2731]
492307	PPDPFL	pancreatic progenitor cell differentiation and proliferation factor like [Source:HGNC Symbol;Acc:HGNC:31745]
492311	IGIP	IgA inducing protein [Source:HGNC Symbol;Acc:HGNC:33847]
493900	TMEM9B-AS1	TMEM9B antisense RNA 1 [Source:HGNC Symbol;Acc:HGNC:19230]
4978	OPCML	opioid binding protein/cell adhesion molecule like [Source:HGNC Symbol;Acc:HGNC:8143]
5026	P2RX5	purinergic receptor P2X 5 [Source:HGNC Symbol;Acc:HGNC:8536]
5074	PAWR	pro-apoptotic WT1 regulator [Source:HGNC Symbol;Acc:HGNC:8614]
50853	VILL	villin like [Source:HGNC Symbol;Acc:HGNC:30906]
50859	SPOCK3	SPARC (osteonectin), cwcv and kazal like domains proteoglycan 3 [Source:HGNC Symbol;Acc:HGNC:13565]
5090	PBX3	PBX homeobox 3 [Source:HGNC Symbol;Acc:HGNC:8634]
51059	FAM135B	family with sequence similarity 135 member B [Source:HGNC Symbol;Acc:HGNC:28029]
51191	HERC5	HECT and RLD domain containing E3 ubiquitin protein ligase 5 [Source:HGNC Symbol;Acc:HGNC:24368]
51201	ZDHHC2	zinc finger DHHC-type containing 2 [Source:HGNC Symbol;Acc:HGNC:18469]
51228	GLTP	glycolipid transfer protein [Source:HGNC Symbol;Acc:HGNC:24867]
51252	FAM178B	family with sequence similarity 178 member B [Source:HGNC Symbol;Acc:HGNC:28036]
5129	CDK18	cyclin dependent kinase 18 [Source:HGNC Symbol;Acc:HGNC:8751]
51450	PRRX2	paired related homeobox 2 [Source:HGNC Symbol;Acc:HGNC:21338]
5151	PDE8A	phosphodiesterase 8A [Source:HGNC Symbol;Acc:HGNC:8793]
51582	AZIN1	antizyme inhibitor 1 [Source:HGNC Symbol;Acc:HGNC:16432]
51666	ASB4	ankyrin repeat and SOCS box containing 4 [Source:HGNC Symbol;Acc:HGNC:16009]
51761	ATP8A2	ATPase phospholipid transporting 8A2 [Source:HGNC Symbol;Acc:HGNC:13533]
51765	STK26	serine/threonine kinase 26 [Source:HGNC Symbol;Acc:HGNC:18174]
5208	PFKFB2	6-phosphofructo-2-kinase/fructose-2,6-biphosphatase 2 [Source:HGNC Symbol;Acc:HGNC:8873]
5305	PIP4K2A	phosphatidylinositol-5-phosphate 4-kinase type 2 alpha [Source:HGNC Symbol;Acc:HGNC:8997]
53822	FXYD7	FXYD domain containing ion transport regulator 7 [Source:HGNC Symbol;Acc:HGNC:4034]
53832	IL20RA	interleukin 20 receptor subunit alpha [Source:HGNC Symbol;Acc:HGNC:6003]
54033	RBM11	RNA binding motif protein 11 [Source:HGNC Symbol;Acc:HGNC:9897]
54039	PCBP3	poly(rC) binding protein 3 [Source:HGNC Symbol;Acc:HGNC:8651]
541468	LURAP1	leucine rich adaptor protein 1 [Source:HGNC Symbol;Acc:HGNC:32327]
54329	GPR85	G protein-coupled receptor 85 [Source:HGNC Symbol;Acc:HGNC:4536]
54435	HCG4	HLA complex group 4 [Source:HGNC Symbol;Acc:HGNC:21241]
54507	ADAMTSL4	ADAMTS like 4 [Source:HGNC Symbol;Acc:HGNC:19706]
54511	HMGCLL1	3-hydroxymethyl-3-methylglutaryl-CoA lyase like 1 [Source:HGNC Symbol;Acc:HGNC:21359]
54566	EPB41L4B	erythrocyte membrane protein band 4.1 like 4B [Source:HGNC Symbol;Acc:HGNC:19818]
5458	POU4F2	POU class 4 homeobox 2 [Source:HGNC Symbol;Acc:HGNC:9219]
54798	DCHS2	dachsous cadherin-related 2 [Source:HGNC Symbol;Acc:HGNC:23111]
54885	TBC1D8B	TBC1 domain family member 8B [Source:HGNC Symbol;Acc:HGNC:24715]
54933	RHBDL2	rhomboid like 2 [Source:HGNC Symbol;Acc:HGNC:16083]
55071	C9orf40	chromosome 9 open reading frame 40 [Source:HGNC Symbol;Acc:HGNC:23433]
55074	OXR1	oxidation resistance 1 [Source:HGNC Symbol;Acc:HGNC:15822]
55083	KIF26B	kinesin family member 26B [Source:HGNC Symbol;Acc:HGNC:25484]
55086	RADX	RPA1 related single stranded DNA binding protein, X-linked [Source:HGNC Symbol;Acc:HGNC:25486]
55117	SLC6A15	solute carrier family 6 member 15 [Source:HGNC Symbol;Acc:HGNC:13621]
55179	FAIM	Fas apoptotic inhibitory molecule [Source:HGNC Symbol;Acc:HGNC:18703]
55313	CPPED1	calcineurin like phosphoesterase domain containing 1 [Source:HGNC Symbol;Acc:HGNC:25632]
55335	NIPSNAP3B	nipsnap homolog 3B [Source:HGNC Symbol;Acc:HGNC:23641]
55351	STK32B	serine/threonine kinase 32B [Source:HGNC Symbol;Acc:HGNC:14217]
55356	SLC22A15	solute carrier family 22 member 15 [Source:HGNC Symbol;Acc:HGNC:20301]
55432	YOD1	YOD1 deubiquitinase [Source:HGNC Symbol;Acc:HGNC:25035]
55521	TRIM36	tripartite motif containing 36 [Source:HGNC Symbol;Acc:HGNC:16280]
55616	ASAP3	ArfGAP with SH3 domain, ankyrin repeat and PH domain 3 [Source:HGNC Symbol;Acc:HGNC:14987]
5565	PRKAB2	protein kinase AMP-activated non-catalytic subunit beta 2 [Source:HGNC Symbol;Acc:HGNC:9379]
5567	PRKACB	protein kinase cAMP-activated catalytic subunit beta [Source:HGNC Symbol;Acc:HGNC:9381]
55714	TENM3	teneurin transmembrane protein 3 [Source:HGNC Symbol;Acc:HGNC:29944]
55753	OGDHL	oxoglutarate dehydrogenase like [Source:HGNC Symbol;Acc:HGNC:25590]
55765	INAVA	innate immunity activator [Source:HGNC Symbol;Acc:HGNC:25599]
55853	IDI2-AS1	IDI2 antisense RNA 1 [Source:HGNC Symbol;Acc:HGNC:30885]
55857	KIZ	kizuna centrosomal protein [Source:HGNC Symbol;Acc:HGNC:15865]
55861	DBNDD2	dysbindin domain containing 2 [Source:HGNC Symbol;Acc:HGNC:15881]
5590	PRKCZ	protein kinase C zeta [Source:HGNC Symbol;Acc:HGNC:9412]
55997	CFC1	cripto, FRL-1, cryptic family 1 [Source:HGNC Symbol;Acc:HGNC:18292]
56155	TEX14	testis expressed 14, intercellular bridge forming factor [Source:HGNC Symbol;Acc:HGNC:11737]
5630	PRPH	peripherin [Source:HGNC Symbol;Acc:HGNC:9461]
56479	KCNQ5	potassium voltage-gated channel subfamily Q member 5 [Source:HGNC Symbol;Acc:HGNC:6299]
56606	SLC2A9	solute carrier family 2 member 9 [Source:HGNC Symbol;Acc:HGNC:13446]
56650	CLDND1	claudin domain containing 1 [Source:HGNC Symbol;Acc:HGNC:1322]
56666	PANX2	pannexin 2 [Source:HGNC Symbol;Acc:HGNC:8600]
56675	NRIP3	nuclear receptor interacting protein 3 [Source:HGNC Symbol;Acc:HGNC:1167]
56751	BARHL1	BarH like homeobox 1 [Source:HGNC Symbol;Acc:HGNC:953]
56884	FSTL5	follistatin like 5 [Source:HGNC Symbol;Acc:HGNC:21386]
56917	MEIS3	Meis homeobox 3 [Source:HGNC Symbol;Acc:HGNC:29537]
56934	CA10	carbonic anhydrase 10 [Source:HGNC Symbol;Acc:HGNC:1369]
57054	DAZ3	deleted in azoospermia 3 [Source:HGNC Symbol;Acc:HGNC:15965]
57084	SLC17A6	solute carrier family 17 member 6 [Source:HGNC Symbol;Acc:HGNC:16703]
57101	ANO2	anoctamin 2 [Source:HGNC Symbol;Acc:HGNC:1183]
57110	PLAAT1	phospholipase A and acyltransferase 1 [Source:HGNC Symbol;Acc:HGNC:14922]
57165	GJC2	gap junction protein gamma 2 [Source:HGNC Symbol;Acc:HGNC:17494]
57185	NIPAL3	NIPA like domain containing 3 [Source:HGNC Symbol;Acc:HGNC:25233]
57221	ARFGEF3	ARFGEF family member 3 [Source:HGNC Symbol;Acc:HGNC:21213]
57234	LINC00869	long intergenic non-protein coding RNA 869 [Source:HGNC Symbol;Acc:HGNC:29050]
57282	SLC4A10	solute carrier family 4 member 10 [Source:HGNC Symbol;Acc:HGNC:13811]
57338	JPH3	junctophilin 3 [Source:HGNC Symbol;Acc:HGNC:14203]
57531	HACE1	HECT domain and ankyrin repeat containing E3 ubiquitin protein ligase 1 [Source:HGNC Symbol;Acc:HGNC:21033]
57549	IGSF9	immunoglobulin superfamily member 9 [Source:HGNC Symbol;Acc:HGNC:18132]
57554	LRRC7	leucine rich repeat containing 7 [Source:HGNC Symbol;Acc:HGNC:18531]
57596	BEGAIN	brain enriched guanylate kinase associated [Source:HGNC Symbol;Acc:HGNC:24163]
57604	TRMT9B	tRNA methyltransferase 9B (putative) [Source:HGNC Symbol;Acc:HGNC:26725]
57626	KLHL1	kelch like family member 1 [Source:HGNC Symbol;Acc:HGNC:6352]
57662	CAMSAP3	calmodulin regulated spectrin associated protein family member 3 [Source:HGNC Symbol;Acc:HGNC:29307]
57683	ZDBF2	zinc finger DBF-type containing 2 [Source:HGNC Symbol;Acc:HGNC:29313]
57698	SHTN1	shootin 1 [Source:HGNC Symbol;Acc:HGNC:29319]
57718	PPP4R4	protein phosphatase 4 regulatory subunit 4 [Source:HGNC Symbol;Acc:HGNC:23788]
5800	PTPRO	protein tyrosine phosphatase receptor type O [Source:HGNC Symbol;Acc:HGNC:9678]
58504	ARHGAP22	Rho GTPase activating protein 22 [Source:HGNC Symbol;Acc:HGNC:30320]
58530	LY6G6D	lymphocyte antigen 6 family member G6D [Source:HGNC Symbol;Acc:HGNC:13935]
5874	RAB27B	RAB27B, member RAS oncogene family [Source:HGNC Symbol;Acc:HGNC:9767]
590	BCHE	butyrylcholinesterase [Source:HGNC Symbol;Acc:HGNC:983]
594842	HAS2-AS1	HAS2 antisense RNA 1 [Source:HGNC Symbol;Acc:HGNC:34340]
6014	RIT2	Ras like without CAAX 2 [Source:HGNC Symbol;Acc:HGNC:10017]
6019	RLN2	relaxin 2 [Source:HGNC Symbol;Acc:HGNC:10027]
60484	HAPLN2	hyaluronan and proteoglycan link protein 2 [Source:HGNC Symbol;Acc:HGNC:17410]
60676	PAPPA2	pappalysin 2 [Source:HGNC Symbol;Acc:HGNC:14615]
6097	RORC	RAR related orphan receptor C [Source:HGNC Symbol;Acc:HGNC:10260]
6121	RPE65	retinoid isomerohydrolase RPE65 [Source:HGNC Symbol;Acc:HGNC:10294]
613212	CTXN3	cortexin 3 [Source:HGNC Symbol;Acc:HGNC:31110]
6273	S100A2	S100 calcium binding protein A2 [Source:HGNC Symbol;Acc:HGNC:10492]
6274	S100A3	S100 calcium binding protein A3 [Source:HGNC Symbol;Acc:HGNC:10493]
6315	ATXN8OS	ATXN8 opposite strand lncRNA [Source:HGNC Symbol;Acc:HGNC:10561]
6374	CXCL5	C-X-C motif chemokine ligand 5 [Source:HGNC Symbol;Acc:HGNC:10642]
64064	OXCT2	3-oxoacid CoA-transferase 2 [Source:HGNC Symbol;Acc:HGNC:18606]
64131	XYLT1	xylosyltransferase 1 [Source:HGNC Symbol;Acc:HGNC:15516]
64208	POPDC3	popeye domain containing 3 [Source:HGNC Symbol;Acc:HGNC:17649]
642273	FAM110C	family with sequence similarity 110 member C [Source:HGNC Symbol;Acc:HGNC:33340]
6423	SFRP2	secreted frizzled related protein 2 [Source:HGNC Symbol;Acc:HGNC:10777]
642394	ADARB2-AS1	ADARB2 antisense RNA 1 [Source:HGNC Symbol;Acc:HGNC:23299]
643224	TUBBP5	tubulin beta pseudogene 5 [Source:HGNC Symbol;Acc:HGNC:23674]
643529	LINC00865	long intergenic non-protein coding RNA 865 [Source:HGNC Symbol;Acc:HGNC:45170]
643669	CCER2	coiled-coil glutamate rich protein 2 [Source:HGNC Symbol;Acc:HGNC:44662]
643699	GOLGA8N	golgin A8 family member N [Source:HGNC Symbol;Acc:HGNC:44405]
643749	TRAF3IP2-AS1	TRAF3IP2 antisense RNA 1 [Source:HGNC Symbol;Acc:HGNC:40005]
643911	CRNDE	colorectal neoplasia differentially expressed [Source:HGNC Symbol;Acc:HGNC:37078]
643965	TMEM88B	transmembrane protein 88B [Source:HGNC Symbol;Acc:HGNC:37099]
644139	PIRT	phosphoinositide interacting regulator of transient receptor potential channels [Source:HGNC Symbol;Acc:HGNC:37239]
644168	DRGX	dorsal root ganglia homeobox [Source:HGNC Symbol;Acc:HGNC:21536]
644192	NR2F2-AS1	NR2F2 antisense RNA 1 [Source:HGNC Symbol;Acc:HGNC:44222]
644538	SMIM10	small integral membrane protein 10 [Source:HGNC Symbol;Acc:HGNC:41913]
64506	CPEB1	cytoplasmic polyadenylation element binding protein 1 [Source:HGNC Symbol;Acc:HGNC:21744]
645191	LINGO3	leucine rich repeat and Ig domain containing 3 [Source:HGNC Symbol;Acc:HGNC:21206]
6457	SH3GL3	SH3 domain containing GRB2 like 3, endophilin A3 [Source:HGNC Symbol;Acc:HGNC:10832]
645974	PABPC1L2B	poly(A) binding protein cytoplasmic 1 like 2B [Source:HGNC Symbol;Acc:HGNC:31852]
645996	NAP1L6	nucleosome assembly protein 1 like 6 [Source:HGNC Symbol;Acc:HGNC:31706]
646113	LINC00643	long intergenic non-protein coding RNA 643 [Source:HGNC Symbol;Acc:HGNC:44296]
646405	TPTE2P1	transmembrane phosphoinositide 3-phosphatase and tensin homolog 2 pseudogene 1 [Source:HGNC Symbol;Acc:HGNC:35196]
646576	HHIP-AS1	HHIP antisense RNA 1 [Source:HGNC Symbol;Acc:HGNC:44182]
64714	PDIA2	protein disulfide isomerase family A member 2 [Source:HGNC Symbol;Acc:HGNC:14180]
6473	SHOX	short stature homeobox [Source:HGNC Symbol;Acc:HGNC:10853]
64753	CCDC136	coiled-coil domain containing 136 [Source:HGNC Symbol;Acc:HGNC:22225]
648	BMI1	BMI1 proto-oncogene, polycomb ring finger [Source:HGNC Symbol;Acc:HGNC:1066]
64854	USP46	ubiquitin specific peptidase 46 [Source:HGNC Symbol;Acc:HGNC:20075]
64855	FAM129B	family with sequence similarity 129 member B [Source:HGNC Symbol;Acc:HGNC:25282]
650623	BEND3P3	BEN domain containing 3 pseudogene 3 [Source:HGNC Symbol;Acc:HGNC:45016]
6508	SLC4A3	solute carrier family 4 member 3 [Source:HGNC Symbol;Acc:HGNC:11029]
6511	SLC1A6	solute carrier family 1 member 6 [Source:HGNC Symbol;Acc:HGNC:10944]
651250	LRRC37A16P	leucine rich repeat containing 37 member A16, pseudogene [Source:HGNC Symbol;Acc:HGNC:43820]
653390	RRN3P2	RRN3 homolog, RNA polymerase I transcription factor pseudogene 2 [Source:HGNC Symbol;Acc:HGNC:37619]
6538	SLC6A11	solute carrier family 6 member 11 [Source:HGNC Symbol;Acc:HGNC:11044]
656	BMP8B	bone morphogenetic protein 8b [Source:HGNC Symbol;Acc:HGNC:1075]
6581	SLC22A3	solute carrier family 22 member 3 [Source:HGNC Symbol;Acc:HGNC:10967]
66002	CYP4F12	cytochrome P450 family 4 subfamily F member 12 [Source:HGNC Symbol;Acc:HGNC:18857]
6615	SNAI1	snail family transcriptional repressor 1 [Source:HGNC Symbol;Acc:HGNC:11128]
666	BOK	BCL2 family apoptosis regulator BOK [Source:HGNC Symbol;Acc:HGNC:1087]
6857	SYT1	synaptotagmin 1 [Source:HGNC Symbol;Acc:HGNC:11509]
6875	TAF4B	TATA-box binding protein associated factor 4b [Source:HGNC Symbol;Acc:HGNC:11538]
6900	CNTN2	contactin 2 [Source:HGNC Symbol;Acc:HGNC:2172]
6939	TCF15	transcription factor 15 [Source:HGNC Symbol;Acc:HGNC:11627]
7036	TFR2	transferrin receptor 2 [Source:HGNC Symbol;Acc:HGNC:11762]
7060	THBS4	thrombospondin 4 [Source:HGNC Symbol;Acc:HGNC:11788]
7079	TIMP4	TIMP metallopeptidase inhibitor 4 [Source:HGNC Symbol;Acc:HGNC:11823]
7143	TNR	tenascin R [Source:HGNC Symbol;Acc:HGNC:11953]
7146	TNXA	tenascin XA (pseudogene) [Source:HGNC Symbol;Acc:HGNC:11975]
720	C4A	complement C4A (Rodgers blood group) [Source:HGNC Symbol;Acc:HGNC:1323]
7223	TRPC4	transient receptor potential cation channel subfamily C member 4 [Source:HGNC Symbol;Acc:HGNC:12336]
728215	FAM155A	family with sequence similarity 155 member A [Source:HGNC Symbol;Acc:HGNC:33877]
728377	ARHGEF34P	Rho guanine nucleotide exchange factor 34, pseudogene [Source:HGNC Symbol;Acc:HGNC:38086]
728498	GOLGA8H	golgin A8 family member H [Source:HGNC Symbol;Acc:HGNC:37443]
728819	C1GALT1C1L	C1GALT1 specific chaperone 1 like [Source:HGNC Symbol;Acc:HGNC:51617]
728855	LINC00623	long intergenic non-protein coding RNA 623 [Source:HGNC Symbol;Acc:HGNC:44252]
729085	GASK1A	golgi associated kinase 1A [Source:HGNC Symbol;Acc:HGNC:24485]
729264	TP53TG3D	TP53 target 3D [Source:HGNC Symbol;Acc:HGNC:44657]
729359	PLIN4	perilipin 4 [Source:HGNC Symbol;Acc:HGNC:29393]
729468	PGM5P4	phosphoglucomutase 5 pseudogene 4 [Source:HGNC Symbol;Acc:HGNC:49605]
730005	SEC14L6	SEC14 like lipid binding 6 [Source:HGNC Symbol;Acc:HGNC:40047]
7306	TYRP1	tyrosinase related protein 1 [Source:HGNC Symbol;Acc:HGNC:12450]
732253	TDRG1	testis development related 1 [Source:HGNC Symbol;Acc:HGNC:43642]
7368	UGT8	UDP glycosyltransferase 8 [Source:HGNC Symbol;Acc:HGNC:12555]
7444	VRK2	VRK serine/threonine kinase 2 [Source:HGNC Symbol;Acc:HGNC:12719]
745	MYRF	myelin regulatory factor [Source:HGNC Symbol;Acc:HGNC:1181]
7477	WNT7B	Wnt family member 7B [Source:HGNC Symbol;Acc:HGNC:12787]
752	FMNL1	formin like 1 [Source:HGNC Symbol;Acc:HGNC:1212]
761	CA3	carbonic anhydrase 3 [Source:HGNC Symbol;Acc:HGNC:1374]
7754	ZNF204P	zinc finger protein 204, pseudogene [Source:HGNC Symbol;Acc:HGNC:12995]
7881	KCNAB1	potassium voltage-gated channel subfamily A member regulatory beta subunit 1 [Source:HGNC Symbol;Acc:HGNC:6228]
78997	GDAP1L1	ganglioside induced differentiation associated protein 1 like 1 [Source:HGNC Symbol;Acc:HGNC:4213]
791114	PWRN1	Prader-Willi region non-protein coding RNA 1 [Source:HGNC Symbol;Acc:HGNC:33235]
79145	CHCHD7	coiled-coil-helix-coiled-coil-helix domain containing 7 [Source:HGNC Symbol;Acc:HGNC:28314]
79152	FA2H	fatty acid 2-hydroxylase [Source:HGNC Symbol;Acc:HGNC:21197]
79192	IRX1	iroquois homeobox 1 [Source:HGNC Symbol;Acc:HGNC:14358]
79444	BIRC7	baculoviral IAP repeat containing 7 [Source:HGNC Symbol;Acc:HGNC:13702]
79611	ACSS3	acyl-CoA synthetase short chain family member 3 [Source:HGNC Symbol;Acc:HGNC:24723]
79625	NDNF	neuron derived neurotrophic factor [Source:HGNC Symbol;Acc:HGNC:26256]
79730	NSUN7	NOP2/Sun RNA methyltransferase family member 7 [Source:HGNC Symbol;Acc:HGNC:25857]
79746	ECHDC3	enoyl-CoA hydratase domain containing 3 [Source:HGNC Symbol;Acc:HGNC:23489]
79815	NIPAL2	NIPA like domain containing 2 [Source:HGNC Symbol;Acc:HGNC:25854]
7984	ARHGEF5	Rho guanine nucleotide exchange factor 5 [Source:HGNC Symbol;Acc:HGNC:13209]
79864	JHY	junctional cadherin complex regulator [Source:HGNC Symbol;Acc:HGNC:26288]
79925	SPEF2	sperm flagellar 2 [Source:HGNC Symbol;Acc:HGNC:26293]
79992	AGPAT4-IT1	AGPAT4 intronic transcript 1 [Source:HGNC Symbol;Acc:HGNC:20988]
80014	WWC2	WW and C2 domain containing 2 [Source:HGNC Symbol;Acc:HGNC:24148]
80139	ZNF703	zinc finger protein 703 [Source:HGNC Symbol;Acc:HGNC:25883]
80154	GOLGA2P10	GOLGA2 pseudogene 10 [Source:HGNC Symbol;Acc:HGNC:26229]
80333	KCNIP4	potassium voltage-gated channel interacting protein 4 [Source:HGNC Symbol;Acc:HGNC:30083]
80341	BPIFB2	BPI fold containing family B member 2 [Source:HGNC Symbol;Acc:HGNC:16177]
80352	RNF39	ring finger protein 39 [Source:HGNC Symbol;Acc:HGNC:18064]
80832	APOL4	apolipoprotein L4 [Source:HGNC Symbol;Acc:HGNC:14867]
81491	GPR63	G protein-coupled receptor 63 [Source:HGNC Symbol;Acc:HGNC:13302]
81544	GDPD5	glycerophosphodiester phosphodiesterase domain containing 5 [Source:HGNC Symbol;Acc:HGNC:28804]
828	CAPS	calcyphosine [Source:HGNC Symbol;Acc:HGNC:1487]
8302	KLRC4	killer cell lectin like receptor C4 [Source:HGNC Symbol;Acc:HGNC:6377]
8323	FZD6	frizzled class receptor 6 [Source:HGNC Symbol;Acc:HGNC:4044]
8334	HIST1H2AC	histone cluster 1 H2A family member c [Source:HGNC Symbol;Acc:HGNC:4733]
8337	HIST2H2AA3	histone cluster 2 H2A family member a3 [Source:HGNC Symbol;Acc:HGNC:4736]
8349	HIST2H2BE	histone cluster 2 H2B family member e [Source:HGNC Symbol;Acc:HGNC:4760]
83888	FGFBP2	fibroblast growth factor binding protein 2 [Source:HGNC Symbol;Acc:HGNC:29451]
83938	LRMDA	leucine rich melanocyte differentiation associated [Source:HGNC Symbol;Acc:HGNC:23405]
83943	IMMP2L	inner mitochondrial membrane peptidase subunit 2 [Source:HGNC Symbol;Acc:HGNC:14598]
84033	OBSCN	obscurin, cytoskeletal calmodulin and titin-interacting RhoGEF [Source:HGNC Symbol;Acc:HGNC:15719]
84034	EMILIN2	elastin microfibril interfacer 2 [Source:HGNC Symbol;Acc:HGNC:19881]
84084	RAB6C	RAB6C, member RAS oncogene family [Source:HGNC Symbol;Acc:HGNC:16525]
84101	USP44	ubiquitin specific peptidase 44 [Source:HGNC Symbol;Acc:HGNC:20064]
84109	QRFPR	pyroglutamylated RFamide peptide receptor [Source:HGNC Symbol;Acc:HGNC:15565]
84125	LRRIQ1	leucine rich repeats and IQ motif containing 1 [Source:HGNC Symbol;Acc:HGNC:25708]
84189	SLITRK6	SLIT and NTRK like family member 6 [Source:HGNC Symbol;Acc:HGNC:23503]
8425	LTBP4	latent transforming growth factor beta binding protein 4 [Source:HGNC Symbol;Acc:HGNC:6717]
84267	C9orf64	chromosome 9 open reading frame 64 [Source:HGNC Symbol;Acc:HGNC:28144]
84281	C2orf88	chromosome 2 open reading frame 88 [Source:HGNC Symbol;Acc:HGNC:28191]
84417	C2orf40	chromosome 2 open reading frame 40 [Source:HGNC Symbol;Acc:HGNC:24642]
84451	MAP3K21	mitogen-activated protein kinase kinase kinase 21 [Source:HGNC Symbol;Acc:HGNC:29798]
84456	L3MBTL3	L3MBTL histone methyl-lysine binding protein 3 [Source:HGNC Symbol;Acc:HGNC:23035]
8447	DOC2B	double C2 domain beta [Source:HGNC Symbol;Acc:HGNC:2986]
84504	NKX6-2	NK6 homeobox 2 [Source:HGNC Symbol;Acc:HGNC:19321]
84627	ZNF469	zinc finger protein 469 [Source:HGNC Symbol;Acc:HGNC:23216]
8464	SUPT3H	SPT3 homolog, SAGA and STAGA complex component [Source:HGNC Symbol;Acc:HGNC:11466]
84649	DGAT2	diacylglycerol O-acyltransferase 2 [Source:HGNC Symbol;Acc:HGNC:16940]
84708	LNX1	ligand of numb-protein X 1 [Source:HGNC Symbol;Acc:HGNC:6657]
84709	MGARP	mitochondria localized glutamic acid rich protein [Source:HGNC Symbol;Acc:HGNC:29969]
84733	CBX2	chromobox 2 [Source:HGNC Symbol;Acc:HGNC:1552]
84807	NFKBID	NFKB inhibitor delta [Source:HGNC Symbol;Acc:HGNC:15671]
84848	MIR503HG	MIR503 host gene [Source:HGNC Symbol;Acc:HGNC:28258]
84858	ZNF503	zinc finger protein 503 [Source:HGNC Symbol;Acc:HGNC:23589]
84864	RIOX2	ribosomal oxygenase 2 [Source:HGNC Symbol;Acc:HGNC:19441]
84886	C1orf198	chromosome 1 open reading frame 198 [Source:HGNC Symbol;Acc:HGNC:25900]
84889	SLC7A3	solute carrier family 7 member 3 [Source:HGNC Symbol;Acc:HGNC:11061]
84890	ADO	2-aminoethanethiol dioxygenase [Source:HGNC Symbol;Acc:HGNC:23506]
84968	PNMA6A	PNMA family member 6A [Source:HGNC Symbol;Acc:HGNC:28248]
84969	TOX2	TOX high mobility group box family member 2 [Source:HGNC Symbol;Acc:HGNC:16095]
8499	PPFIA2	PTPRF interacting protein alpha 2 [Source:HGNC Symbol;Acc:HGNC:9246]
85004	RERG	RAS like estrogen regulated growth inhibitor [Source:HGNC Symbol;Acc:HGNC:15980]
85016	CFAP300	cilia and flagella associated protein 300 [Source:HGNC Symbol;Acc:HGNC:28188]
8526	DGKE	diacylglycerol kinase epsilon [Source:HGNC Symbol;Acc:HGNC:2852]
85301	COL27A1	collagen type XXVII alpha 1 chain [Source:HGNC Symbol;Acc:HGNC:22986]
8537	BCAS1	breast carcinoma amplified sequence 1 [Source:HGNC Symbol;Acc:HGNC:974]
85414	SLC45A3	solute carrier family 45 member 3 [Source:HGNC Symbol;Acc:HGNC:8642]
85445	CNTNAP4	contactin associated protein like 4 [Source:HGNC Symbol;Acc:HGNC:18747]
85452	CFAP74	cilia and flagella associated protein 74 [Source:HGNC Symbol;Acc:HGNC:29368]
8549	LGR5	leucine rich repeat containing G protein-coupled receptor 5 [Source:HGNC Symbol;Acc:HGNC:4504]
8577	TMEFF1	transmembrane protein with EGF like and two follistatin like domains 1 [Source:HGNC Symbol;Acc:HGNC:11866]
8612	PLPP2	phospholipid phosphatase 2 [Source:HGNC Symbol;Acc:HGNC:9230]
8618	CADPS	calcium dependent secretion activator [Source:HGNC Symbol;Acc:HGNC:1426]
8632	DNAH17	dynein axonemal heavy chain 17 [Source:HGNC Symbol;Acc:HGNC:2946]
8706	B3GALNT1	beta-1,3-N-acetylgalactosaminyltransferase 1 (globoside blood group) [Source:HGNC Symbol;Acc:HGNC:918]
87769	GGACT	gamma-glutamylamine cyclotransferase [Source:HGNC Symbol;Acc:HGNC:25100]
8785	MATN4	matrilin 4 [Source:HGNC Symbol;Acc:HGNC:6910]
8787	RGS9	regulator of G protein signaling 9 [Source:HGNC Symbol;Acc:HGNC:10004]
8825	LIN7A	lin-7 homolog A, crumbs cell polarity complex component [Source:HGNC Symbol;Acc:HGNC:17787]
8842	PROM1	prominin 1 [Source:HGNC Symbol;Acc:HGNC:9454]
8908	GYG2	glycogenin 2 [Source:HGNC Symbol;Acc:HGNC:4700]
89832	CHRFAM7A	CHRNA7 (exons 5-10) and FAM7A (exons A-E) fusion [Source:HGNC Symbol;Acc:HGNC:15781]
89837	ULK4P3	ULK4 pseudogene 3 [Source:HGNC Symbol;Acc:HGNC:15777]
89838	ULK4P1	ULK4 pseudogene 1 [Source:HGNC Symbol;Acc:HGNC:15775]
89848	FCHSD1	FCH and double SH3 domains 1 [Source:HGNC Symbol;Acc:HGNC:25463]
89874	SLC25A21	solute carrier family 25 member 21 [Source:HGNC Symbol;Acc:HGNC:14411]
90019	SYT8	synaptotagmin 8 [Source:HGNC Symbol;Acc:HGNC:19264]
90529	STPG1	sperm tail PG-rich repeat containing 1 [Source:HGNC Symbol;Acc:HGNC:28070]
9132	KCNQ4	potassium voltage-gated channel subfamily Q member 4 [Source:HGNC Symbol;Acc:HGNC:6298]
9154	SLC28A1	solute carrier family 28 member 1 [Source:HGNC Symbol;Acc:HGNC:11001]
9162	DGKI	diacylglycerol kinase iota [Source:HGNC Symbol;Acc:HGNC:2855]
91752	ZNF804A	zinc finger protein 804A [Source:HGNC Symbol;Acc:HGNC:21711]
9182	RASSF9	Ras association domain family member 9 [Source:HGNC Symbol;Acc:HGNC:15739]
91947	ARRDC4	arrestin domain containing 4 [Source:HGNC Symbol;Acc:HGNC:28087]
91966	CXorf40A	chromosome X open reading frame 40A [Source:HGNC Symbol;Acc:HGNC:28089]
9227	LRAT	lecithin retinol acyltransferase [Source:HGNC Symbol;Acc:HGNC:6685]
92292	GLYATL1	glycine-N-acyltransferase like 1 [Source:HGNC Symbol;Acc:HGNC:30519]
92912	UBE2Q2	ubiquitin conjugating enzyme E2 Q2 [Source:HGNC Symbol;Acc:HGNC:19248]
93010	B3GNT7	UDP-GlcNAc:betaGal beta-1,3-N-acetylglucosaminyltransferase 7 [Source:HGNC Symbol;Acc:HGNC:18811]
93082	NEURL3	neuralized E3 ubiquitin protein ligase 3 [Source:HGNC Symbol;Acc:HGNC:25162]
933	CD22	CD22 molecule [Source:HGNC Symbol;Acc:HGNC:1643]
93349	SP140L	SP140 nuclear body protein like [Source:HGNC Symbol;Acc:HGNC:25105]
93550	ZFAND4	zinc finger AN1-type containing 4 [Source:HGNC Symbol;Acc:HGNC:23504]
9362	CPNE6	copine 6 [Source:HGNC Symbol;Acc:HGNC:2319]
9363	RAB33A	RAB33A, member RAS oncogene family [Source:HGNC Symbol;Acc:HGNC:9773]
9386	COX7CP1	cytochrome c oxidase subunit 7C pseudogene 1 [Source:HGNC Symbol;Acc:HGNC:2293]
94274	PPP1R14A	protein phosphatase 1 regulatory inhibitor subunit 14A [Source:HGNC Symbol;Acc:HGNC:14871]
9501	RPH3AL	rabphilin 3A like (without C2 domains) [Source:HGNC Symbol;Acc:HGNC:10296]
9507	ADAMTS4	ADAM metallopeptidase with thrombospondin type 1 motif 4 [Source:HGNC Symbol;Acc:HGNC:220]
9515	STXBP5L	syntaxin binding protein 5 like [Source:HGNC Symbol;Acc:HGNC:30757]
9576	SPAG6	sperm associated antigen 6 [Source:HGNC Symbol;Acc:HGNC:11215]
9699	RIMS2	regulating synaptic membrane exocytosis 2 [Source:HGNC Symbol;Acc:HGNC:17283]
9718	ECE2	endothelin converting enzyme 2 [Source:HGNC Symbol;Acc:HGNC:13275]
9723	SEMA3E	semaphorin 3E [Source:HGNC Symbol;Acc:HGNC:10727]
9729	KIAA0408	KIAA0408 [Source:HGNC Symbol;Acc:HGNC:21636]
9760	TOX	thymocyte selection associated high mobility group box [Source:HGNC Symbol;Acc:HGNC:18988]
9781	RNF144A	ring finger protein 144A [Source:HGNC Symbol;Acc:HGNC:20457]
9848	MFAP3L	microfibril associated protein 3 like [Source:HGNC Symbol;Acc:HGNC:29083]
9856	KIAA0319	KIAA0319 [Source:HGNC Symbol;Acc:HGNC:21580]
9940	DLEC1	DLEC1 cilia and flagella associated protein [Source:HGNC Symbol;Acc:HGNC:2899]
9976	CLEC2B	C-type lectin domain family 2 member B [Source:HGNC Symbol;Acc:HGNC:2053]

## Sheet: EMT master gene list
Epithelial Mesenchymal Transition Master Gene List and Gene Sets
Genes	MSigDB Gene Sets
BMP2	EPITHELIAL_TO_MESENCHYMAL_TRANSITION
BMP7	REACTOME_TGF_BETA_RECEPTOR_SIGNALING_IN_EMT_EPITHELIAL_TO_MESNCHYMAL_TRANSITION
CTNNB1	GO_EPITHELIAL_TO_MESENCHYMAL_TRANSITION
HGF	HALLMARK_EPITHELIAL_MESENCHYMAL_TRANSITION
HNRNPAB	JECHLINGER_EPITHELIAL_TO_MESENCHYMAL_TRANSITION_DN
S100A4	JECHLINGER_EPITHELIAL_TO_MESENCHYMAL_TRANSITION_UP
TGFB1	GO_REGULATION_OF_EPITHELIAL_TO_MESENCHYMAL_TRANSITION
TGFB2
TGFB3
TRIM28
ARHGEF18
CGN
F11R
FKBP1A
PARD3
PARD6A
PRKCZ
RHOA
RPS27A
SMURF1
TGFBR1
TGFBR2
UBA52
UBB
UBC
ACVR1
ADAM15
ADIPOR1
AKNA
AKNAD1
ALX1
AMELX
AXIN2
BAMBI
BCL9L
BMP4
BMP5
CLASP1
CLASP2
COL1A1
CRB2
CUL7
DAB2
DAB2IP
DACT3
DAG1
DDX17
DDX5
DLG5
EFNA1
ELL3
ENG
EOMES
EPB41L5
EPHA3
EZH2
FAM83D
FGF8
FGFR2
FOXA1
FOXA2
FOXC1
FOXF2
FUZ
GCNT2
GLIPR2
GREM1
GSC
GSK3B
HAS2
HDAC2
HEY1
HEY2
HEYL
HIF1A
HMGA2
HPN
IL1B
IL6
ISL1
JAG1
KBTBD8
KLHL12
LDLRAD4
LEF1
LOXL2
LOXL3
LRP6
MAD2L2
MCRIP1
MDK
MIR149
MIR21
MIR221
MIR222
MIR29B1
MIR29B2
MIR590
MSX1
MSX2
MTOR
NKX2-1
NOG
NOLC1
NOTCH1
OLFM1
OVOL2
PBLD
PDCD4
PDCD6
PDPN
PEF1
PHLDB1
PHLDB2
POFUT2
PPP2CA
PTEN
RBPJ
RFLNB
RGCC
RTN4
SDCBP
SDHAF2
SERPINB3
SFRP1
SFRP2
SMAD2
SMAD3
SMAD4
SMAD7
SNAI1
SNAI2
SOX9
SPRY1
STRAP
TBX5
TCF7L2
TCOF1
TGFB1I1
TGFBR3
TIAM1
TMEM100
TRIM62
TWIST1
USF3
VASN
WNT11
WNT16
WNT2
WNT4
WNT5A
WNT8A
WWTR1
ZNF703
ABI3BP
ACTA2
ADAM12
ANPEP
APLP1
AREG
BASP1
BDNF
BGN
BMP1
CADM1
CALD1
CALU
CAP2
CAPG
CCN1
CCN2
CD44
CD59
CDH11
CDH2
CDH6
COL11A1
COL12A1
COL16A1
COL1A2
COL3A1
COL4A1
COL4A2
COL5A1
COL5A2
COL5A3
COL6A2
COL6A3
COL7A1
COL8A2
COLGALT1
COMP
COPA
CRLF1
CTHRC1
CXCL1
CXCL12
CXCL6
CXCL8
DCN
DKK1
DPYSL3
DST
ECM1
ECM2
EDIL3
EFEMP2
ELN
EMP3
ENO2
FAP
FAS
FBLN1
FBLN2
FBLN5
FBN1
FBN2
FERMT2
FGF2
FLNA
FMOD
FN1
FOXC2
FSTL1
FSTL3
FUCA1
FZD8
GADD45A
GADD45B
GAS1
GEM
GJA1
GLIPR1
GPC1
GPX7
HTRA1
ID2
IGFBP2
IGFBP3
IGFBP4
IL15
IL32
INHBA
ITGA2
ITGA5
ITGAV
ITGB1
ITGB3
ITGB5
JUN
LAMA1
LAMA2
LAMA3
LAMC1
LAMC2
LGALS1
LOX
LOXL1
LRP1
LRRC15
LUM
MAGEE1
MATN2
MATN3
MCM7
MEST
MFAP5
MGP
MMP1
MMP14
MMP2
MMP3
MXRA5
MYL9
MYLK
NID2
NNMT
NOTCH2
NT5E
NTM
OXTR
P3H1
PCOLCE
PCOLCE2
PDGFRB
PDLIM4
PFN2
PLAUR
PLOD1
PLOD2
PLOD3
PMEPA1
PMP22
POSTN
PPIB
PRRX1
PRSS2
PTHLH
PTX3
PVR
QSOX1
RGS4
RHOB
SAT1
SCG2
SDC1
SDC4
SERPINE1
SERPINE2
SERPINH1
SFRP4
SGCB
SGCD
SGCG
SLC6A8
SLIT2
SLIT3
SNTB1
SPARC
SPOCK1
SPP1
TAGLN
TFPI2
TGFBI
TGM2
THBS1
THBS2
THY1
TIMP1
TIMP3
TNC
TNFAIP3
TNFRSF11B
TNFRSF12A
TPM1
TPM2
TPM4
VCAM1
VCAN
VEGFA
VEGFC
VIM
WIPF1
ACKR3
ADA
ADSS1
ASNS
B2M
BCL3
C4A
CCK
CCL2
CD68
CFH
COL6A1
CSN3
CTSZ
CXCL2
CYP1B1
DDR2
FMO1
GALK1
GBP4
IFIT3
IFITM3
IL11
IRF7
ISG15
LAMB1
MMP12
MMP13
MTHFD2
PDGFRA
PHGDH
PLA2G7
PPIC
PRL
PROCR
PTGS1
PTPN22
RNASET2
RRAS
S100A8
SDC2
SLC3A2
SLPI
SRM
STAT1
TNXB
UPP1
VLDLR
ACTN4
AMD1
ARHGEF1
ATF3
ATP1A1
BCL6
CA2
CDH1
CHKA
CTNND1
CTSH
CYP2F1
DUSP1
EGR2
EPCAM
F3
FBP2
FOS
GRB7
HMMR
ID1
ID4
INMT
IRF6
ITPR1
JUP
KITLG
KLF10
KLF2
KRT14
MYH9
NNT
NR4A1
NRP1
NUMB
PADI2
PC
PKP1
PLK2
SERPINB5
SGK1
STAT5A
TSC22D1
VAMP8
ZNF239

## Sheet: DE EMT genes
Overlap between EMT master gene list and all differentially expressed genes
Gene	DEStatus	pvalue
ABI3BP	1	0.000447
C4A	1	0.002975
COL11A1	1	8.08e-06
COL5A3	1	0.000473
COL8A2	1	0.00051
DDR2	1	0.000649
EDIL3	1	1.21e-06
GADD45B	1	0.000604
HAS2	1	0.001781
HGF	1	0.000625
ID1	1	0.000327
JUN	1	0.000104
KLF2	1	0.002471
MYLK	1	5.11e-06
NNMT	1	5.66e-05
PADI2	1	0.000133
PRKCZ	1	0.002204
RHOB	1	0.003144
SFRP1	1	1.91e-05
SFRP2	1	2.19e-07
SLIT2	1	1.26e-05
SNAI1	1	6.17e-05
TCF7L2	1	0.002861
VEGFC	1	4.72e-06
WIPF1	1	0.002908
ZNF703	1	0.001159
AKNAD1	-1	0.0014
ATP1A1	-1	0.001561
BMP4	-1	0.001156
BMP7	-1	0.000769
CCK	-1	0.000124
CDH11	-1	0.000336
CDH2	-1	0.001566
CHKA	-1	0.001749
ELL3	-1	0.000152
FMO1	-1	0.003175
FMOD	-1	0.000548
FZD8	-1	4.37e-05
GSC	-1	2.25e-10
KITLG	-1	0.00266
LEF1	-1	0.001919
MSX1	-1	7.48e-09
MSX2	-1	0.002115
MXRA5	-1	0.000348
PLK2	-1	0.000478
PTHLH	-1	5.97e-07
SDHAF2	-1	0.001821
TBX5	-1	3.94e-05
TWIST1	-1	3.99e-05

## Sheet: Outlier genes
Genes with pan-disease outlier expression in only nonK27M pHGG bulk RNA-seq samples.
SCN1B
SCARNA11
PPIH
SAR1A
CLPTM1
SNORA38B
TCN2
CLEC5A
PSMD1
N4BP2
CASK
NSUN5P2
SNORA22
CDC27
CTD-2339F6.1
TNFAIP6
TGFB3
CGREF1
IRF5
UTP18
ELMOD3
SIL1
SNHG22
LTA4H
FAM195B
SLTM
ACD
SVIL
HLF
PRKCB
ANPEP
SLC25A44
ADAM23
PPP1R14B
ADD3
OSTM1
SMEK1
KLC1
SLC6A10P
C8orf33
OAS1
METTL9
EVA1B
PLGRKT
PLXDC2
VPS39
INPP5A
RPL23
GAR1
HIST1H4J
PHF12
KCNN4
LRP10
LRRC10B
LSR
ANKRD65
CNTNAP3B
DMAP1
PPRC1
PHC2
SCARNA5
LHFP
FAM135A
LTBP2
SH2D3C
RPAP1
SRPX2
TYK2
GRHPR
PDE1B
CDK5
MYH10
AKAP17A
BBS7
CD2BP2
CXCL12
ITFG3
OAS3
POM121C
LYRM5
HIST1H2BF
SNORA71B
CAMKK2
LRP1
RN7SL5P
UACA
CLU
GCAT
HOXB7
RPS15A
TPP2
KIT
FAM98A
KIF5B
TMEM173
LRRC4B
RPL3P4
ZIC2
NCDN
WBSCR22
COX14
PRKRIP1
Metazoa_SRP
DHRS7B
ALG8
UBE3C
NDE1
MTCL1
GLRA3
SH3D19
PLD3
NFE2L1
PTPN18
TOR3A
ZNF133
MMP7
PAICS
PIN1
EIF2D
SRSF3
STIM1
IRS4
COL7A1
LBX1-AS1
SLC26A10
TUBB3
NUTF2
CBX3
CAMTA2
CACNB1
SDS
MAP2K4
ADAM15
SNORA80E
ILF2
PSMC1
RP11-262H14.5
NT5C3B
FIBCD1
CABLES1
KCNE4
RAB40C
ECI1
PCP4
CTD-2562J17.6
IGKV1-9
SNAPC2
SNORA75
PRKAR1A
NID2
CDK18
VOPP1
ATAD3A
ZNF692
KIAA0226L
TUBG1
IGLV3-21
RNU1-3
FAT1
KCNN1
HIST1H2AK
GLI1
DCN
ACP6
KCTD17
POLR1B
RPL23AP42
WWP1
R3HDM4
FBXW7
DEF6
APOBEC3C
HSPA14
ACOT7
CBWD1
HIST1H3A
CSF1
CCNC
KLHL12
PPP3CB
ORMDL3
RP11-498C9.13
ESM1
SNORA11B
FOXP4
SMYD5
TMEM25
CAPN1
EXTL3
RAB3A
SESN1
RNU6-994P
FAT4
IQGAP3
XRCC6
DLX5
ENTPD6
KAT8
FAM43A
BRD7
NUP62
RP11-311C24.1
SKI
ZNF148
RP6-24A23.8
PEX1
RPUSD1
ASS1
HCK
ATXN7L3
RPL35
GART
PSMC6
C1orf216
FENDRR
MKNK1
CHD1L
FSCN1
RBMX2
OTX1
LDHA
RAB26
MOAP1
FGD2
PEMT
AP4M1
FCGR3B
SCAP
POLD4
SLC6A13
SYT17
FANCG
NDUFAF6
DBNL
TTLL12
MRAS
ARHGAP9
TM7SF2
ENDOV
SNORA7A
ATP6V1B2
GMPR
ACBD6
RTN4
CD200
GSX1
C16orf89
CCDC57
IFITM1
FAM168B
YPEL5
RP11-160E2.6
TPM3
NEK11
GSX2
GXYLT1
IGKV1D-13
SNF8
ANXA4
CTNNA2
SCX
TMEM50B
ARHGAP4
CST1
RPL12
CCAR2
AC010761.9
RPGR
PPP2R3C
GRIA4
BARX1
CHMP7
BCL2L1
FANCA
YWHAH
COL9A3
TK2
PFDN4
VCAM1
PRAC2
PQLC3
ABCF2
PSAP
ZMYM2
CTB-55O6.8
PCDHGA5
SMARCD1
BTBD10
LIN7B
RAB24
SLC18A1
CCDC103
SEMA6C
CD27-AS1
CMIP
SIGIRR
APOC1
HIST1H2BL
TAF15
AC159540.1
VASP
RP11-20B24.4
RNF114
PPWD1
PITX1
UBD
DEGS1
MYCBP2
POLM
C1R
SIPA1L1
BECN1
MCM3AP
ARFGAP3
KIF3C
ISLR
RABL2A
PTPN3
ADCY10P1
MMP28
RET
RP11-323N12.5
CELSR1
KIF5A
RPS6KB2
TFPI2
CALM1
NOVA1
EIF3E
CACNA1E
CDC20
PLEKHG5
MPI
NUDT1
CACNG7
POLD1
ZNF232
PFAS
RIN1
PDGFD
CTDSP1
DLX6
RP4-548D19.3
RLBP1
IGLL5
RTCB
TRIM46
TMCO1
UBE2Q1
SLC4A11
ENSA
GTF2H4
RPS6KA1
MBOAT7
SETD5
ERP29
CXCL5
MIR503HG
CNTNAP3
SERPINA5
PAX2
LRP5
SAT1
CH507-9B2.5
C17orf58
ST3GAL5
TRIB2
SUMO1
FAM78B
NVL
MYO1E
THEM4
RP11-620J15.3
RPS29
SNRPB
NOL6
SNORA81
FABP5P7
NPTX2
ALDH18A1
BHMT2
TEX10
IMMP2L
GIPC1
APOL1
CCL5
TANC1
EXOC4
ITPR1
AKAP8
SNORA42
FABP7
C7orf50
NID1
C19orf48
DPYSL5
GLB1
DTNA
SESN3
ZNF687
DCAF6
RPS27
SMARCD3
SNORA67
LSM1
AHSA2
ALG13
SCO1
NREP
EMX1
RNU5B-1
TARBP1
MIR22HG
COL4A5
EDEM3
CORO1C
TOR1A
LAMB3
HAPLN4
VAMP2
TGFBR1
NCOA7
HCN3
HM13
EIF1AX
SMAD1
PSPC1
BRICD5
MRPL37
XXbac-B461K10.4
SMAD3
RPS18
HOXB3
SUPT16H
COL1A2
NAGA
LLNLR-268E12.1
PPP3R1
COPZ1
CYP46A1
GLDC
SRA1
MERTK
SNORD3B-1
KIAA1522
CCDC8
PVALB
UTRN
RMDN3
SORCS2
PWP1
OTOS
PODXL
HEXIM1
POLR3C
RP11-1035H13.3
HIST1H2AH
PML
DLG4
CLSTN1
AHCY
ATP6V1E1
TRIM7
CCDC25
PLK1
SCARNA8
LLNLR-259H9.1
IGFBP6
RP11-465N4.5
PKD2
PARVB
CASP6
MPP1
ZBTB8OS
C7orf55-LUC7L2
CDKN1A
PRKAR1B
CCDC137
FAM153C
ACOX2
LINC01503
GMPPA
BUB3
NEK6
GIT1
CMSS1
MGST2
TMUB1
FILIP1L
MLX
LONRF2
LAP3
GOT2
LAT
SEPSECS-AS1
CFAP20
IGHV3-7
AARS
GABARAPL1
IFI44
MID1IP1
CPSF7
FAM32A
CENPN
CNDP2
ZNF783
DIAPH1
HAUS1
DENND2A
ARHGEF25
RP11-449J21.3
RYK
SLC9A1
RP11-390P2.4
AC006011.4
NUDT16L1
PLK2
MDK
STXBP1
PPP1R14C
GRM4
ATL1
FZD8
FAM178A
CYB5R1
SNORA45A
ESYT2
RSPH1
HP
HNRNPAB
DPY19L3
SNORA80B
HIST1H4B
SNORD97
MRPL4
LDLRAD3
SHISA2
USP48
SPATS2L
ABLIM2
TMEM231
SERPINB2
TOPBP1
OSTF1
ST6GALNAC5
ACSS2
ITIH2
HIF3A
CFH
HIST1H2BG
ERAL1
COQ9
TMEM198B
ALDH16A1
MLST8
RP11-196G18.22
LINC01123
ABHD17C
SLC10A4
FOXD3
BCAT2
PRRT1
SHROOM1
NIT2
FAM222B
TDRKH
WISP1
RPL17
CTNNBIP1
NETO2
SLC27A3
IGKV1-6
PLA2G12A
CTDNEP1
MTATP8P1
ZFYVE19
PLAT
B4GALNT1
IGHV3-33
IQSEC2
SRP72
TFF3
DCHS1
ITGAE
XRCC5
DHX9
TK1
RCN3
GLT8D2
FAM212B
EGFR
NUP214
BRSK1
ZNF789
TBC1D3L
PIF1
TOMM34
BCAR3
ERF
HIST1H2BN
FAM150B
ITGA10
ATF7
RNF112
TXNIP
LRRC23
NEU1
SNORA23
ACADVL
ADGRA1
AC113189.5
CHID1
POLDIP2
NRXN3
CENPU
SNORA5C
C1orf115
P3H4
HIST2H3D
CRHR1
WDR91
PPFIA3
RNU1-28P
NFKB1
TMEM161A
ACSF2
HLA-DMA
HIST1H2AD
NCAPG2
ITM2A
PPIB
SSSCA1
DYNC1I1
FBXL15
DDB2
GJB2
ABCD4
POMGNT1
GABRB2
ST8SIA5
LLNLR-284B4.1
AUP1
FAM177B
CORO1B
RRP7A
CREBBP
HIST1H2AJ
ACTR1A
GRK6
RNF34
HSF4
EIF2AK4
NEIL1
SNORA2A
NPEPL1
UNC119
CNPY2
FBXL2
FNDC5
SNORA63
FAM193A
NECAB3
PRKRA
CBLN1
APEH
UBA7
TRIM22
YBX1
ZNF131
FBN1
GTF3A
LINC00665
LIMS1
CSK
RASSF7
WDR77
RPS2
NHLH1
AF127577.10
NTSR1
TAF9
ITGAM
DDA1
SCRN2
IGKV1-8
CACNG3
RRP36
CORO2B
ARX
HOXB2
DDX24
CNPY4
RFX5
EHD4
METTL21B
PPP1R12B
GYPC
BAG1
AGAP3
PTMS
DPF1
SHMT1
RP11-283G6.4
C3orf70
RP11-415J8.3
PRKCZ
NASP
RARRES1
GLRA2
CDH19
ANAPC5
MRPL23
TRAPPC12
IGHV3-30
SLC4A2
ARHGAP25
NPW
HIST1H2BJ
BCL9
GNPDA1
NUP133
AC239868.1
AGPAT1
NRSN2
EMC1
TSPAN14
HTATSF1
ACTR1B
IL1B
SNORA53
RFC2
SUSD6
RP6-24A23.7
MYEOV2
TMEM38A
PAFAH1B1
EPS8L2
FANCD2
NLK
SLCO3A1
ENKD1
TXNDC5
SERPINF1
DOK4
MDGA1
RP11-982M15.2
H2AFJ
Telomerase-vert
GBA
NUDT22
CELSR2
CPSF4
COPS3
NTRK1
KIAA1456
C1QTNF4
ARL4D
PRMT1
CFL1
SPNS1
C15orf57
RPL13A
MICALL2
RUFY1
CCDC85B
TGFBR2
GALNT16
TPRG1L
PNPLA7
KIF9
STRA6
C9orf142
GORASP2
PTGS2
KLHL35
SMOC2
RBPJ
GPATCH8
ENG
CNN2
SNRPD1
ARF5
MROH1
PAPLN
RP11-1148L6.8
HIST1H2AB
LGMN
GIGYF1
NECAB1
SNORD15A
MAGI1
PCNA
RP11-159D12.2
PBX1
CHPF2
HIST1H3B
ATG13
PPBP
PRRC2C
NLGN4X
NT5E
RP11-147I3.1
S100A4
KLRC4-KLRK1
GCSH
MXRA8
PIDD1
SURF2
UCHL5
MAP1A
GTF2A2
SNORA76C
IGLV2-23
CCND1
CCDC85C
SNORA71D
AC004540.5
C1RL
MAL2
WSB2
FAM98C
RP11-234G16.4
ASPSCR1
OTUD5
RNA5SP462
ARHGAP26
HLA-DOA
RBM3
MXRA5
VPS72
FZD10
CDC42EP3
THBS2
NR1H3
CDHR3
MKI67
MAPK3
NKX2-2
SVIP
SCARNA7
NME3
RCC2
MYC
UVSSA
R3HCC1
IGHV1-69-2
ZNF266
CACNB2
CH17-224D4.2
LZTS3
C16orf59
PDCD6
CFI
TMCO3
HPRT1
APOA1BP
AK1
RP11-611O2.3
IGKV1-33
RP11-19P22.8
PA2G4
RELB
PALD1
GAS7
GATAD1
ADAMTSL1
TYMS
FSTL1
SNRPB2
WLS
PIP4K2B
HOXB8
PPFIBP1
CLTA
RBM48
SNORA11D
TRDC
SNORD89
LIPA
AFTPH
RP11-571M6.7
SMC6
CBLN2
MTA1
AL021807.1
LIMD2
SIX2
NT5C3A
ATP6V1H
SBF1
POMT2
SFMBT2
TCL6
FBXO7
TRAF1
PRPSAP2
IRF8
MAPK4
DKK1
DAG1
FAM86DP
SNORA16A
OSGEP
ISLR2
RNVU1-4
RNU12
MVD
NUMA1
NEDD9
C7orf49
HIST1H3H
NFKBIE
VAC14
KIF2C
HLA-DQA2
AGPAT5
PRR7
MOXD1
ZNF362
CTB-63M22.1
CRMP1
FBXL16
CKS1B
TMEM203
LINC01105
CROCCP2
IGLV2-11
PPP1R10
NEURL4
RP11-101E13.5
KCTD1
PSMA7
UBN1
TUBB4B
TP53I11
POLR2E
ZNF224
ISL2
RP11-514P8.6
CADM1
ABHD8
ANO1
RP6-24A23.6
PLVAP
SNORA66
JCHAIN
ARNTL
ENPP5
GUSB
DLX6-AS1
MBOAT2
HIF1A
NR2E1
DDX41
KCTD12
PSRC1
ITIH5
PRPF40A
EDN3
URGCP
SCARNA12
GM2A
PTPRM
RN7SL396P
KIAA1107
SCIN
PITPNM2
NUBP2
COL8A1
PIP5K1C
CEBPA
CD274
CPAMD8
RPS2P5
PCDHB10
SERPINI2
WASH5P
ISM1
HIST4H4
MMP10
DHRS7
MAPK8
GPC2
CYP1B1
MRPL32
GLTP
RAB29
MEG9
MAN2B1
RAD51C
PVT1
SNORA76
BRINP3
NAPRT
STK17A
SMARCE1
RNF180
SLC4A3
SNORA6
HYI
AGAP4
PLTP
CPNE9
CMTM3
L3HYPDH
KLHDC10
COL13A1
RIMS3
FABP3
CTXN1
NKD2
ARL2BP
GOSR2
KAZALD1
WDR11-AS1
UNC5B
SNORA21
GRK5
TLX1
FCRLA
PPP2R4
C17orf85
MIB1
SERTAD3
C2orf40
ABHD2
CDK5RAP3
SLC29A4
IPO5
CSF3R
MRPS7
RNU5A-1
GLOD4
C2CD2
SERBP1
PEX19
PHB
SC22CB-1E7.1
LRP3
TCEB3
IGLV2-8
STAB1
PNMAL2
BTBD19
HIST1H4D
SGSM2
POM121
C5orf49
ARSA
LEPR
FREM1
POFUT1
ATP6V1B1
ANAPC4
PTGES2
LMNA
DIRAS1
REEP6
EIF4E2
TSPAN31
REPS1
IGSF8
ZNF672
FAM21C
SPOCK2
PVT1_1
DENR
KRTCAP2
MFSD1
TCOF1
XAF1
TSKU
GLMP
UPF3A
OAS2
IGLV3-19
SEMA7A
EFCAB1
MRPS18A
BCKDK
CASC1
KHDRBS1
PRPF8
CARD16
ADSS
SUCO
PPIA
TCERG1
ESPN
ANP32A
EPHA7
NUP88
MAPRE3
UFD1L
NDUFV1
SRSF7
MAN2B2
SCARNA10
C19orf12
SOWAHA
PDGFC
ACP1
PECAM1
LRRC37A3
WARS
NIT1
BAX
ABHD17A
PPP1R37
C14orf166
SLC39A1
RTN2
NUDT5
R3HDM1
SHF
GPD1
FBN2
RP11-343H5.4
ADORA2A
GAD1
SF3A3
SNORA38
POLD2
SCARNA22
TOP3A
LGR6
CRYBB2P1
CEP135
NPM1
KIAA0141
TADA1
TNFSF13
KRAS
KCNH2
C1orf35
EXOSC5
HIST1H2BM
SNORD8
STK36
SYNGR1
CIRH1A
SLC12A9
EPN1
LDB2
IRF2BPL
SV2A
WDR26
HIST1H4C
THBS3
CASP3
RCN2
EFNB2
HMCES
CDR2L
LRRN2
MORF4L1P1
CCL2
ZFYVE1
CYB561A3
RNU2-2P
SPOCD1
CHKB
DCP2
RALY
STOML1
C15orf52
DYRK1A
HMBOX1
TMEM98
RNU1-1
LARP4
ZNF146
ARID1A
GNB2
CDKAL1
ZNF775
SCNN1A
PAK1
MDM2
LDB1
DLX1
RMND5B
SNORA71A
NPTN
MCAM
IGHV4-61
PTPRO
GATB
GPS2
VASN
NCF2
KIFC1
FAM81B
CHD7
SPIRE2
FARSB
ARHGAP27
NSMCE4A
MAP6
PDE4DIP
EIF5A
SHROOM2
FBLN7
POLR1C
DLX2
ADCY7
ZC4H2
SNTG2
DPYSL4
RP4-761J14.10
HTT
OBSCN
IGKV3-15
TSPAN17
RN7SKP203
AGAP2
SF1
CNKSR2
TNS3
TSNAX
PPAPDC1B
DUX4L50
PRKRIR
SDCCAG8
HIST1H2AG
LMNTD2
SARS
USP11
NAPA
FASTK
ZNF460
PIGT
SORCS1
PDLIM7
SRM
PROCA1
EIF4G1
HIST1H2AL
MICAL1
HEXA
HIST1H4A
SUMF2
NAA60
LBH
ECEL1
QSOX1
H2AFV
RPL26
VWA9
AP2A1
CENPT
CTSK
LUM
FAM126A
SOCS2
ZFAND6
RNF157
CFD
IGLV3-25
HK3
CPNE7
ATP6V0A1
FAM20A
TBC1D16
HAMP
LTBR
UBL4A
TAPT1
RERG
MAPK11
U2
GLI3
PDE10A
PLD1
MRPL9
ORC2
RP11-750B16.1
ADCY3
MIAT_exon5_1
HOXC12
AXL
AFAP1L1
CLK4
MMP2
NPM2
SNORD67
RP11-762H8.4
HOXC9
NTNG1
H3F3AP4
TSG101
LMNB1
SEMA3C
TRIM28
DAP
SEMA4B
HIST2H2BF
NUCKS1
ARHGAP21
RP5-984P4.6
MAPK12
VWA5B2
PSMA4
TCTEX1D1
HRAS
RP11-271K11.6
C19orf60
COG4
FXYD5
WDR3
USB1
CPXM1
TRAM1
ZNF528
CD14
SRSF9
RGL3
CES2
CYP51A1
FAM196A
RGMB
RP11-626G11.3
HOXC10
NOG
SARM1
PARP6
SRSF11
ARL6IP1
RPS15
SNORD10
BCAM
SEL1L3
WDR49
RNU5A-8P
EXOSC2
IGHV1-24
STXBP2
COPS7A
STXBP6
CARS2
SNX1
CHMP3
MVK
RP11-439C15.4
LINC00261
CDC42BPB
EML3
MEX3A
TAF5L
CFAP126
PTPN9
SHH
LAMB1
ZZEF1
RP11-1143G9.4
SPRY2
CUL1
ADAMTS14
CDCA7L
RCN1
REPIN1
TNFRSF14
PCM1
EME2
WAS
CARHSP1
HK1
ISYNA1
IDH2
TP53I13
TADA3
GXYLT2
HIST1H3J
MYO18A
CMTM6
IRAK2
EIF4G3
NRP1
CRCP
AARSD1
CCDC90B
KDM2B
ARHGEF1
GMIP
LINC01125
DBN1
RECQL5
BSG
RNU5D-1
DCAF7
SLC7A8
CAMKK1
PRF1
IGHV4-39
ENO3
FAM228B
IGKV2-28
RP11-196D18.1
MVB12A
SPSB3
NT5DC2
RNVU1-18
HAGH
DUSP5
MILR1
RP11-701H24.4
TMEM160
PXDNL
ACY1
ZC3H7B
CLIP1
TRUB2
SNORA48
PROS1
LAMC3
KDM1A
INO80B
COQ4
ORAI2
CBX1
TMEM131
PLAC8
IGHV1-46
ITPKA
GTSE1
PKM
RGS3
USE1
KCNH3
NUP85
MEF2C
ASCL1
ZC3HC1
HAX1
TMEM2
NPAS2
NPAS4
LSM4
SNORA47
GON4L
SHISA5
HIST1H2BC
MCHR1
YJEFN3
SCNN1D
SNAP47
CALD1
SPRY1
IGHV3-15
LAMA4
RPL39
RPL3P7
DCTN3
XPO5
PRKCDBP
SNAPC4
LYN
PIK3C2B
MELK
PPP3CA
PTGES
SNORA51
HECTD3
RP11-677M24.1
IRAK1
SNORA71C
PHKB
MYO1B
LIX1L
SNORA24
H3F3A
FAM19A2
CDH4
HOXB9
STARD7
POU3F2
SULT1A3
DPP3
FAM210B
FNBP4
BIRC3
LIMK1
CYTH4
CCNDBP1
COL6A3
LLNLF-187D8.1
ARHGEF7
PDLIM1
LYZ
DCAF8
RN7SL4P
RP11-496I9.1
RP11-295I5.4
FAM49B
IGHV1-2
IGF2BP2
SNORA35
TMEM158
PSMA2
MARK4
LRRC61
GNA12
HMBS
MRPL41
NHP2
DNMT3A
SNORA37
ADD1
ITGB5
GNL2
RPL10A
RPUSD3
SCARNA9
DMRT2
TNF
RCAN2
FLT1
CEMIP
NPY5R
NINJ1
AKR1B1
IL10RA
CIT
FBLN1
CHN1
SCARNA16
RP11-79D8.2
TRH
RP11-326A19.5
IGKV1-16
FKBP3
F12
NSF
PGM2
AC006128.2
CAD
PDK2
GALNS
SLC16A2
SYNDIG1L
DDX5
EIF1B
EIF3D
HOXA10
GRIPAP1
RNF166
DGKZ
IGHV1-69
SRRT
TTR
SCARNA1
SRD5A3
FXR2
CALM2
NBPF9
FABP5
SNORA14A
RP3-395M20.12
CPNE4
RP11-317M11.1
COL5A2
VPS37B
FZD2
CTSC
STK24
LONP2
CHRD
NOB1
MYO7A
RNU5E-1
MAPK9
ITM2B
IL17RD
AAGAB
IARS2
LGALS3BP
RP11-265N6.1
SELE
SCARNA3
P2RX2
TSPYL1
CAPN2
KLF4
CDCA5
GRIA2
AC005154.6
MFSD5
FBF1
VASH1
ADPGK
MAP3K6
MPPED1
HMGB1P5
NOA1
FKBP1B
SMARCA4
UGDH
C1orf123
TESPA1
RNU4-78P
RASGRF2
ARF6
APC2
CERS4
FBLN2
ADORA2B
IQCE
SPAG9
FAM133B
HIST1H3D
RPPH1
SIGLEC1
F2R
TP53I3
PRMT5
PITPNA
PRAM1
GOT1
TTC19
RP4-635E18.8
ZMYND8
NOLC1
COL18A1
FAM101A
MPHOSPH6
KIAA0513
CRHR1-IT1
CHPT1
CD69
SMIM20
SH2B3
VWF
LIF
KALRN
IGLV3-10
RUSC1
CDK1
UBQLN4
CMC2
CHRNA2
PXMP2
C9orf16
MAST3
GCDH
PI4KA
GRN
HCN2
SNORA80A
GRAMD1C
CETN2
SBK1
VPS29
ZBTB17
C1orf109
SUSD3
ARPP19
NTNG2
KBTBD2
NUP107
LEF1
MIR210HG
ST3GAL4
FAM84A
ZCCHC17
HIST1H2BB
CDH11
PREPL
WFIKKN2
HOMER2
SRPX
RP11-45M22.2
TELO2
PLXNC1
TBCE
DUS1L
PTPRD
CHMP4A
IGHV1-18
HCFC1
TGFB1I1
CCL20
EGR4
WBP1
CCDC50
ZNF677
OSCAR
CDKN2B
RAB23
PPAT
COMMD8
EIF2S3
AIRE
IPO9
MRPL38
BMP4
MTA2
PCMT1
PRKACA
CNR1
C1orf198
WNT11
ANTXR2
TMX3
SNORA59A
RSPRY1
RCSD1
LAMC1
APPL2
NFKBIA
GNG13
ACTR10
MTCH2
PNKP
PPP6R1
FAM173A
SGK223
CTD-2353F22.2
GSDMB
GEMIN8
ATP11A
SPRYD3
IK
NUP210
MAZ
ADAMTS3
SNORA7B
PRR14
SDHA
C12orf57
MKLN1
BRWD1
MFN2
IFRD2
HIST1H2BO
CPZ
TSPAN11
AGK
EHBP1L1
BBS1
SLC27A1
EBF3
DUT
FERMT3
RNASEH2A
MBD2
SHC1
PLCB2
CHAF1A
PRPF38B
LIMA1
PLAU
RFC4
HOXA9
TBX2
HMGN3
SEC61G
AMFR
CCNL2
RPS23P8
CCNT1
C2CD4A
RBP4
HES7
LINC01420
LINC00403
KEAP1
TIMM50
SAA1
SRRM2
TRIM67
HIST2H2AC
ARHGDIA
MEIS1
MDH1
CRIP1
SH3KBP1
CLOCK
FAM171A2
MAP3K7CL
POLR2L
TOR1B
GRIK1
OAF
GDPD5
GPR173
RHOJ
APEX1
CBLN3
RP11-34P13.16
NGFR
MMP14
CPT1A
FAM129A
GMPS
IGHV5-51
STT3A
MYL6
ALK
UBE2T
FRYL
SCARNA13
PLCH2
ITGB1P1
IGLV9-49
GOLPH3
CASP2
HECTD4
MFSD4
MTSS1
COLEC12
HN1
CUL4B
LAS1L
LEPROT
AP1S2
C1QTNF6
ITGAL
BTBD6
IL23A
CLEC7A
PRKCA
E2F1
GAA
MEF2A
CEMP1
PABPC1L
COL2A1
PPIL6
MON2
CALM3
HOXD9
CKAP5
FZD10-AS1
FOSB
SNORA74B
SNHG23
IGLV3-1
FDXR
FOXRED1
SOCS1
PBK
ZNF512
PPP1R3B
ATP6AP1
TOP2B
RPS6KA4
LUC7L
NUCB1
ALDH3B1
TSSC1
PSMA3
RP3-365I19.2
TTC38
ZNF333
TALDO1
SCARNA18
CACNA1G
ITGB3
PLXNA2
S100A8
SLC39A13
RELL2
SCARNA23
ELOVL2
DOK1
MYO1F
RN7SKP255
DUSP6
NAP1L1
MMP3
HIST1H2AM
PGAM5
ADAM19
RP4-639F20.1
MTIF2
C4orf27
ANKFY1
CARTPT
IL1A
HNRNPF
CTIF
ATP6V1D
FUT8
ULK2
EPHA3
UBTD1
DNAJC3
BOD1
PSMD3
AC025165.8
FMOD
IGKV1-5
KIF13A
COL23A1
GRIA3
ACTR3B
C7orf43
CYBA
SAMD1
HLA-DRB6
AP000473.5
ZSWIM4
SCARNA21
RSU1
GFRA2
HIST2H2AB
SLC37A3
SHB
SCAF1
CCM2
ENTPD2
CYFIP1
RPS6KL1
PARP10
MTHFD1
TMEM256-PLSCR3
PIP4K2C
SDC1
TRIM17
SNAP23
CD4
RP11-284F21.7
PDXP
NT5C
HMGB1
IFITM2
CSF3
RBMX
PDP1
OGFOD3
SEMA6D
B4GALT2
SDHC
FARP1
CCDC144NL-AS1
DPCD
GRB2
SAE1
HIPK3
UBE2M
TAPBP
SDC2
COL3A1
TRAK1
SNORA78
BAZ1B
RNA5SP195
C1QTNF1
PIK3C2A
RN7SL1
PLEKHA6
RP11-488L18.4
LAMB2
GABRE
MIDN
RANBP1
ZNF365
COL1A1
ZHX2
ANKRD19P
PNOC
KMT2B
CLASP1
PSMD7
HIST1H2AI
SPINT2
FAM187A
SH3TC1
TMEM161B-AS1
CREB3L4
EPHB4
ITPKB
TNPO3
FZD7
RBM25
ACSS3
PLS3
SNORA27
BIN1
MYEF2
HNRNPM
BIRC5
H2AFZ
IGHV3-23
MMP9
EIF2B4
DNAJC11
AP000254.8
SNORD3B-2
ARHGAP22
C9orf116
LNX1
SAMSN1
IGKV4-1
TSPAN9
SLC4A7
CPSF6
MFAP4
ACHE
[truncated: 283 more rows]

## Sheet: Enrichr outlier pathways
Enrichr gene set enrichment results for pan-disease outlier genes in nonK27M pHGG.
Term	Gene_set	Adjusted P-value	Combined Score	Overlap	Odds Ratio	P-value	Genes
Systemic lupus erythematosus	BioPlanet_2019	2.3947e-21	248.01	58/139	4.52566	1.58589e-24	HIST2H2AB;TNF;HIST2H2AC;SNRPD1;H2AFJ;HIST1H2AE;HIST1H2AD;HIST1H2AG;HLA-DOA;HIST1H2AB;HIST1H2AM;HIST1H2AL;HIST1H2AI;HIST1H2AH;HIST1H2AK;HIST1H2AJ;H2AFV;ACTN4;HIST2H2BF;HIST4H4;HIST1H2BF;HIST1H2BE;HIST1H2BH;HIST1H2BG;HIST1H2BB;HIST2H3D;HIST2H3C;HIST1H2BC;HIST1H2BN;HIST1H2BM;HIST1H2BO;HIST1H3J;HIST1H2BJ;HIST1H2BI;HIST1H2BL;HIST2H4A;HLA-DMA;HIST1H3A;C7;HIST1H3F;HIST1H3H;HIST1H3I;HIST1H3B;HIST1H3C;HLA…
Interleukin-1 regulation of extracellular matrix	BioPlanet_2019	9.96894e-17	188.595	48/120	4.33839	1.32039e-19	CXCL6;CSF3;CXCL8;TNFAIP6;DLX5;PRKDC;TNFAIP3;CXCL1;CXCL3;PTGS2;TNF;CXCL5;ICAM1;ZFP36;SCIN;CCL5;NAMPT;CCL2;JUN;SMAD3;NOS2;CCL20;IL1R2;PLK2;TXNRD1;MMP3;LIF;NR2F2;FOS;SOD2;SOD3;NFKB1;DCN;MMP10;BMP4;NFKBIA;IL1A;MMP11;IL6;COL1A2;COL2A1;IL1B;CHI3L2;PTX3;LCP1;NFKBIE;PTGES;BIRC3
TNF-alpha effects on cytokine activity, cell motility, and apoptosis	BioPlanet_2019	1.48647e-11	110.126	44/135	3.53499	2.95326e-14	CSF3;CXCL8;CSF1;NOTCH4;TAF9;ITPR1;PDGFB;TNFAIP3;CXCL1;TAPBPL;CXCL3;TNF;CRHR1;CX3CL1;ICAM1;RELB;SHH;UBD;CCL5;CCL2;CD14;SMAD3;VCAM1;RIPK2;IL1R2;SPHK1;TFPI2;TRAF1;CFLAR;SOD2;SELE;MMP9;NFKB2;NFKBIA;CXCL10;IL1A;IL6;CXCL12;TRAF4;IL1B;CCDC3;CD69;NFKBIE;BIRC3
TGF-beta regulation of extracellular matrix	BioPlanet_2019	4.01149e-09	49.9601	103/565	1.97723	1.06265e-11	CSF1;NUDT2;CCNC;SPINT2;SAT1;CDH5;CDH4;RPL18A;MYC;PIM1;CYP1B1;FAM3C;HLA-DOA;JUNB;F2R;ACSL3;DKK1;CDC25B;OXA1L;NINJ1;SCG2;ATF3;IDI1;GYPC;SHC1;MGST1;MGST2;STC1;FBLN1;LTBP2;NID2;UGCG;C7;PDGFD;SLC6A10P;ZNF148;NPTX2;IVNS1ABP;SMAD3;VCAM1;GOT1;LHFP;PLK2;TFPI2;IDH2;NR2F2;COL1A1;BMP4;IL6;COL1A2;BAMBI;NOX4;SNAI2;NFE2L1;FBN1;DIRAS3;SRPX;CXCL6;TNFAIP6;SLC40A1;TNFAIP3;CXCL1;AREG;PPP3CB;PPP2R4;GM2A;ADAMTS1;CTSK;…
RNA polymerase I promoter opening	BioPlanet_2019	4.13133e-09	157.537	18/31	6.29767	1.36799e-11	HIST1H2BN;HIST1H2BM;HIST1H2BO;HIST1H2BJ;HIST1H2BL;H3F3A;HIST1H2AJ;MBD2;HIST2H2AC;HIST2H4A;HIST1H4A;HIST1H3A;HIST1H2AD;HIST1H2BH;HIST1H2BB;HIST1H2AB;MAPK3;HIST1H2BC
Disease	BioPlanet_2019	6.11559e-09	45.6224	116/674	1.86667	2.43004e-11	CCNT1;NCF2;RPL10A;RPL9;RPS15;RPS14;PSMD7;FGF8;RPL18A;RPS18;MYC;FGFR1OP2;AP1S2;AP1S1;PSMD1;RPL35;HIST1H2AD;ATP6V1E1;RPL39;RPS10;HIST1H2AB;PRKCG;SUPT16H;RPL23;STX8;RPS6;HIST1H2AJ;AP1B1;ADAM10;RBX1;NUP93;ADAM17;PRKAR1B;PRKAR1A;PSME4;DNAJB11;RPL27;HIST1H2BH;NUP98;RPL26;ATP6V0D1;HIST1H2BB;PPIA;ATF3;HIST1H2BC;PSMD11;SHC1;PDE1B;ITPR1;SUPT4H1;HIST1H3A;ATP6V1H;IGFBP6;ATP6V1D;SULT1A3;XRCC6;H3F3A;HIST1H4A;R…
T cell receptor regulation of apoptosis	BioPlanet_2019	4.79469e-07	36.1961	101/603	1.81666	2.22271e-09	CSF3;SERPINE2;CCL4L2;ATP5C1;NUDT2;RPL10A;CLU;TNF;RPS14;PNP;MYC;NAMPT;PIM1;SLC39A7;ATP6V1E1;JUNB;IER3;RPL23;F2R;AP1B1;CH25H;IL23A;ATF3;IFNAR1;PTGES;ABCB1;SHC1;SHMT1;MGST2;PHB;STK4;SLC5A3;PRDX4;IGFBP6;KLRC1;TXNDC5;MOAP1;FDPS;JUN;XRCC6;JUND;PLK2;TFPI2;NFKB1;NFKBIA;CXCL10;IL6;CDK5;CDK4;RPS29;CDK2;GRAP;NFKBIE;CNIH4;CXCL8;TNFAIP3;CXCL5;HINT1;PPP2R4;CASP3;HRAS;CTSB;DUSP5;LYPLA2;MAP4K2;DUSP1;DESI2;SPHK1;…
TWEAK signaling pathway	BioPlanet_2019	1.64289e-06	86.2697	18/42	4.64828	8.70405e-09	JUN;TRAF1;MMP9;NFKB1;RELB;NFKB2;NFKBIA;MAPK9;CASP7;SHH;IL6;CASP3;CCL5;CCL2;CTNNB1;TNFRSF25;BIRC2;MAPK3
Extracellular matrix organization	BioPlanet_2019	2.97986e-05	47.1317	26/93	3.03221	1.77608e-07	COL18A1;COL13A1;COL12A1;PLOD3;FURIN;SERPINH1;PRSS2;COL26A1;MMP7;COL23A1;MMP3;MMP9;MMP10;COL1A1;MMP11;MMP14;COL2A1;BMP1;COL1A2;MMP15;COL7A1;COL6A1;COL9A1;COL6A3;COL8A1;PPIB
Calcineurin-dependent NFAT signaling role in lymphocytes	BioPlanet_2019	3.21115e-05	57.5642	19/55	3.7468	2.12659e-07	PRKCG;PRKCB;YWHAZ;PRKCZ;FKBP1A;PPP3CA;MAPK9;PPP3CB;PPP3R1;XPO1;YWHAQ;CASP3;RCAN2;PIM1;CALM3;MEF2D;YWHAG;YWHAH;MAPK3
Interleukin-5 regulation of apoptosis	BioPlanet_2019	3.15701e-05	39.1434	34/144	2.56086	2.29981e-07	IDI1;CXCL6;CXCL8;SRF;HEXA;ITPR1;PLAT;CXCL1;PTGS2;ICAM1;RELB;HLX;PIM1;CCL2;QSOX1;CD55;IER3;MAPK3;DUSP5;TFPI2;FOS;TRAF1;SOD2;SELE;NFKB1;IL17RB;NFKB2;IL1A;IL6;WT1;IL1B;CD69;NFKBIE;BIRC3
Beta-1 integrin cell surface interactions	BioPlanet_2019	3.09011e-05	52.523	21/66	3.451	2.45571e-07	COL18A1;VCAM1;LAMA2;LAMA4;F13A1;NPNT;THBS2;THBS1;COL1A1;COL2A1;COL1A2;MDK;PLAU;COL7A1;COL6A1;ITGA8;COL6A3;ITGAV;CD14;TGM2;FBN1
Packaging of telomere ends	BioPlanet_2019	3.38246e-05	71.4104	14/32	4.74512	2.91205e-07	HIST1H2BN;HIST1H2BM;HIST1H2BO;HIST1H2BJ;HIST1H2BL;HIST1H2AJ;HIST2H2AC;HIST2H4A;HIST1H4A;HIST1H2AD;HIST1H2BH;HIST1H2BB;HIST1H2AB;HIST1H2BC
Meiotic recombination	BioPlanet_2019	8.75361e-05	50.7023	18/54	3.61533	8.11593e-07	HIST1H2BN;HIST1H2BM;HIST1H2BO;HIST1H2BJ;HIST1H2BL;HIST1H2AJ;H3F3A;HIST2H2AC;HIST1H4A;RAD51C;HIST1H3A;CDK4;CDK2;HIST1H2AD;HIST1H2BH;HIST1H2BB;HIST1H2AB;HIST1H2BC
Angiotensin II-mediated activation of JNK pathway via Pyk2-dependent signaling	BioPlanet_2019	8.32935e-05	58.4221	15/39	4.17153	8.27419e-07	MEF2A;MAP2K4;JUN;MEF2C;SHC1;PRKCB;FOS;PAK1;PTK2B;CALM3;CALM1;HRAS;MEF2D;CALM2;MAPK3
Oncostatin M	BioPlanet_2019	7.90168e-05	27.3282	56/311	1.95298	8.37264e-07	CXCL6;CSF3;DYRK3;CXCL8;FLT1;PLAT;CXCL1;CXCL3;CXCL5;ICAM1;CKS1B;HOXA9;IBSP;PLAU;MYC;NAMPT;CTSH;ITGAV;JUNB;NOMO1;IER3;CTSB;TGM2;EDN1;IL4R;F2R;MMP3;ACSL3;CCNA2;DNAJC3;CH25H;CHI3L2;S100A9;ATF3;PPARD;FBN2;PTGS2;STK4;SRM;SELENBP1;CCL5;CCL2;IGFBP6;PI3;LYN;JUN;NOS2;CCL20;SOD2;COL1A1;IL6;COL1A2;KRT18;CXCL12;ALPL;HAMP
Signaling pathway from G-protein families	BioPlanet_2019	7.90168e-05	65.4817	13/30	4.69993	8.89593e-07	JUN;PRKCB;FOS;NFATC4;PPP3CA;PPP3CB;PRKAR1B;PRKAR1A;CALM3;CALM1;HRAS;CALM2;MAPK3
Tumor necrosis factor (TNF) pathway	BioPlanet_2019	7.4627e-05	65.4817	13/30	4.69993	8.89593e-07	MAP2K4;JUN;TNFAIP3;CFLAR;TNFRSF1B;TNF;NFKB1;NFKB2;NFKBIA;MAPK9;CASP3;BIRC2;BIRC3
RNA polymerase I transcription	BioPlanet_2019	8.7657e-05	48.6916	18/55	3.5496	1.10297e-06	HIST1H2BN;HIST1H2BM;HIST1H2BO;HIST1H2BJ;HIST1H2BL;HIST1H2AJ;H3F3A;MBD2;HIST2H2AC;HIST1H4A;HIST1H3A;HIST1H2AD;HIST1H2BH;POLR2H;HIST1H2BB;HIST1H2AB;HIST1H2BC;MAPK3
Pathways in cancer	BioPlanet_2019	0.000120949	25.3837	57/325	1.90222	1.60197e-06	RET;CXCL8;LAMC3;FZD10;CKS1B;SHH;FGF8;MYC;CASP3;ITGAV;HRAS;PRKCG;PIAS3;PRKCB;FOS;TRAF1;MMP9;TGFBR1;RBX1;TGFBR2;MSH6;PAX8;MSH2;TRAF4;KIT;BIRC2;PPARD;BIRC3;CEBPA;LAMA2;LAMA4;LEF1;PDGFB;PTGS2;PLD1;STK4;MAPK9;WNT11;CTNNA2;VHL;MAPK3;JUN;CDKN2B;FZD2;SMAD3;NOS2;FZD8;NFKB1;NFKB2;BMP4;NFKBIA;IL6;FGF14;CDK4;CDK2;CTNNB1;KRAS
PDGFB signaling pathway	BioPlanet_2019	0.000116804	33.6235	30/129	2.52232	1.62443e-06	SHC1;ITGB3;SRF;PDGFB;SLC9A3R2;MAPK9;PAK1;YWHAQ;MYC;NCK2;ITGAV;HRAS;YWHAG;YWHAH;MAPK3;LYN;MAP2K4;JUN;JUND;SPHK1;ACTN4;ARPC5;FOS;YWHAZ;ACTA2;HCK;ARPC2;PIN1;KRAS;SIPA1
Amyloids	BioPlanet_2019	0.000112225	48.17	17/51	3.61533	1.63507e-06	HIST1H2BN;HIST1H2BM;HIST1H2BO;HIST1H2BJ;HIST1H2BL;HIST1H2AJ;H3F3A;HIST2H2AC;CST3;HIST1H4A;HIST1H3A;TTR;HIST1H2AD;HIST1H2BH;HIST1H2BB;HIST1H2AB;HIST1H2BC
Syndecan 1 pathway	BioPlanet_2019	0.000113782	50.0447	16/46	3.77252	1.7331e-06	MMP7;COL13A1;COL12A1;MMP9;COL1A1;COL1A2;COL2A1;CCL5;COL7A1;BSG;COL6A1;COL9A1;COL6A3;COL8A1;PPIB;MAPK3
Interleukin-2 signaling pathway	BioPlanet_2019	0.000121561	20.0487	119/847	1.52382	1.93209e-06	CSF1;PRF1;TNF;ICAM1;TM7SF2;LAPTM4B;ZFP36;RGS3;PLAU;MYC;NAMPT;PIM1;TNFRSF4;IER3;PIAS3;DAXX;IL4R;TSPYL1;HIST1H2AI;PRKCB;RPS6;CDC25B;TPST2;DOK2;STIM1;NINJ1;HIST1H2BF;HOXB3;HIST1H2BE;HIST1H2BG;CSNK1G2;HIST1H2BC;IDI1;ABCB1;SHC1;MGST1;PLAC8;GNG10;INPP5F;KLRC1;LYN;JUN;JUND;SMAD3;GOT1;KLHL21;LIF;PPBP;LARP4;PAICS;NFKB1;IL6;COL1A2;CDK2;PEMT;BRWD1;CXCL8;MAST3;PLEK;TRH;GNLY;CTSK;CASP3;CTSH;CTSD;HRAS;CTSC;CTS…
Keratinocyte differentiation	BioPlanet_2019	0.000119945	44.9691	18/57	3.42505	1.98584e-06	PRKCG;MAP2K4;CEBPA;DAXX;JUN;PRKCB;SHC1;PLAT;FOS;TRAF1;TNFRSF1B;TNF;NFKB1;NFKBIA;HRAS;BIRC2;BIRC3;MAPK3
NFAT involvement in hypertrophy of the heart	BioPlanet_2019	0.000142883	40.6025	20/69	3.14376	2.46024e-06	EDN1;MEF2C;SHC1;LIF;TNF;CAMKK1;CAMKK2;NFATC4;PPP3CA;PPP3CB;PRKAR1B;PRKAR1A;CALM3;NKX2-5;CALM1;HRAS;ADSS;CALM2;YWHAH;MAPK3
Interleukin-1 signaling pathway	BioPlanet_2019	0.000141774	32.4229	29/125	2.51627	2.53503e-06	CXCL8;UBE2D2;TNFAIP3;UBE2L6;UBE2J2;PTGS2;PRKCZ;UBE2J1;MAPK9;ZFP36;UBE2Q1;IRAK2;CCL2;MAPK3;UBE2F;MAP2K4;JUN;DUSP1;RIPK2;IL1R2;FOS;MAPK15;NFKB1;RBX1;NFKBIA;IL1A;IL6;IL1B;SQSTM1
EGFR1 pathway	BioPlanet_2019	0.000138559	30.3097	33/152	2.35472	2.56931e-06	CSF1;HMGB3;CCNC;CRYBA4;CORO1A;AREG;SELENBP1;PNP;PLAU;MYC;PPAT;CTSH;GABRE;ADSS;IER3;IGBP1;RANBP1;ACOT7;IL4R;RRM2;DUSP1;HPCAL1;LIF;GJB2;CDK5;CDK4;NINJ1;MCM3;HPRT1;YPEL5;SQSTM1;VCL;TUBA8
ATF2 transcription factor network	BioPlanet_2019	0.000180377	41.6035	18/59	3.30895	3.46419e-06	DUSP5;JUN;CXCL8;JUND;NOS2;DUSP1;FOS;SELE;CCNA2;MAPK9;IL6;PLAU;IL23A;CDK4;JUNB;ATF3;JDP2;MAPK3
Cytoplasmic ribosomal proteins	BioPlanet_2019	0.000201051	32.4572	26/108	2.61107	3.99439e-06	RPL12;RPL10A;RPL9;RPS15;RPS14;RPS15A;RPL18A;RPS18;RPL35;RPS2;RPL39;RPS10;RPL17;EIF1AX;RPL23;RPS6;RPL13A;DNAJC3;RPS27;RPS29;EIF3H;RPL27;EIF3E;RPL26;EIF3D;RPL26L1
Influenza infection	BioPlanet_2019	0.000220561	29.1361	31/142	2.36779	4.52806e-06	RPL12;CLTA;RPL10A;RPL9;RPS15;RPS14;XPO1;RPS15A;RPL18A;RPS18;POLR2B;RPL35;POLR2H;RPS2;RPL39;RPS10;RPL17;POLR2L;RPL23;RPS6;RPL13A;NUP93;DNAJC3;RPS27;RPS29;RPL27;NUP98;RPL26;NUPL2;RPL26L1;NUP37
TGF-beta signaling pathway	BioPlanet_2019	0.000240994	26.4314	37/185	2.1692	5.10716e-06	SHC1;ITGB3;LEF1;PPP2R2A;TNF;THBS1;MAPK9;PARD6A;MYC;JUNB;HRAS;MAPK3;MEF2A;MAP2K4;DAXX;MEF2C;JUN;JUND;SMAD3;LIF;WWP1;FOS;MAPK15;NFKB1;TGFBR1;RBX1;TGFBR2;BMP4;FKBP1A;KLF6;COPS5;TFDP1;BAMBI;CTNNB1;FOSB;ATF3;ENG
Cadmium-induced DNA biosynthesis and proliferation in macrophages	BioPlanet_2019	0.000264534	69.2536	2020-09-17	5.74199	5.78122e-06	NFKBIA;JUN;PRKCB;MYC;FOS;TNF;HRAS;NFKB1;MAPK3
Type II interferon signaling (interferon-gamma)	BioPlanet_2019	0.000267707	41.715	16/50	3.47072	6.02783e-06	HIST1H4K;NOS2;HIST1H4L;ICAM1;HIST2H4A;CXCL10;HIST1H4A;HIST1H4B;HIST4H4;IL1B;IRF8;HIST1H4H;HIST1H4J;HIST1H4C;HIST1H4D;HIST1H4F
BDNF signaling pathway	BioPlanet_2019	0.000267052	23.4228	47/261	1.95311	6.18995e-06	FOXC1;ABCB1;TWF2;FHL2;HMGB3;PLAT;PTGS2;ADD3;CLU;RND3;ZFP36;RIMS3;C7;MYC;LMNA;SERPINH1;SLC39A7;JUNB;PRSS2;DUSP5;NQO1;JUN;CADM1;DUSP1;GDF15;PLK2;RPS6;TFPI2;HPCAL1;FOS;DKK1;GNG11;SLC39A14;TGFBR2;SLC7A5;UGDH;IL6;KLF6;CXCL12;CDC42EP4;FOSB;ALPL;ATF3;NUCB2;VCL;LIMS1;FBN1
Deposition of new CENP-A-containing nucleosomes at the centromere	BioPlanet_2019	0.000279481	43.0908	15/45	3.61533	6.66313e-06	HIST1H2BN;HIST1H2BM;NPM1;HIST1H2BO;HIST1H2BJ;HIST1H2BL;HIST1H2AJ;HIST2H2AC;HIST1H4A;HIST1H2AD;CENPN;HIST1H2BH;HIST1H2BB;HIST1H2AB;HIST1H2BC
PGC-1a regulation	BioPlanet_2019	0.000338547	53.6867	2020-11-26	4.58869	8.29553e-06	MEF2A;PPP3CA;PPP3CB;MEF2C;CALM3;CALM1;MEF2D;CALM2;CAMKK1;CAMKK2;YWHAH
Apoptosis	BioPlanet_2019	0.000373177	22.8273	44/242	1.972	9.39122e-06	PSMD11;PRF1;HMGB2;TNF;PPP3CA;PPP3R1;PPP3CB;CASP7;PSMD7;IRAK2;MYC;CASP3;LMNA;PSMB1;HIST1H1D;PSMD1;HIST1H1B;DSP;MAP2K4;JUN;UNC5B;TRAF1;CFLAR;DYNLL1;TNFRSF1B;NFKB1;PSMA5;NFKBIA;IL1A;PSMA3;PSMA4;PSMC6;TFDP1;PRKAR1B;PRKAR1A;PSMA2;IL1B;PSME4;GAS2;CTNNB1;TNFRSF25;NFKBIE;BIRC2;BIRC3
Fc epsilon receptor I signaling in mast cells	BioPlanet_2019	0.00038015	42.7061	14/41	3.70351	9.81844e-06	LYN;MAP2K4;JUN;SHC1;PRKCB;FOS;NFATC4;PPP3CA;PPP3CB;CALM3;CALM1;HRAS;CALM2;MAPK3
Pertussis toxin-insensitive CCR5 signaling in macrophage	BioPlanet_2019	0.000400688	62.1112	2020-09-18	5.42299	1.06143e-05	JUN;CXCL12;PRKCB;CCL2;PTK2B;CALM3;FOS;CALM1;CALM2
MAPK signaling pathway	BioPlanet_2019	0.000422252	20.8263	53/314	1.83069	1.14651e-05	RASGRF2;TNF;PPP3CA;PPP3CB;CASP7;FGF8;MYC;CASP3;HRAS;MEF2A;PRKCG;DUSP5;MAP4K2;MAP2K4;DAXX;MEF2C;PRKCB;DUSP1;IL1R2;FOS;TGFBR1;CDC25B;TGFBR2;IL1A;IL1B;SHC1;SRF;PDGFB;NLK;STK4;PRKCZ;CACNA1H;RELB;CACNA1G;RASGRP3;MAPK9;PPP3R1;PAK1;GNA12;FLNB;CD14;MEF2D;CACNG3;MAPK3;JUN;JUND;H3F3A;NFKB1;NFATC4;NFKB2;FGF14;KRAS;SIPA1
Lysosome	BioPlanet_2019	0.000430319	27.4283	27/121	2.42018	1.19691e-05	HEXA;CLTA;LIPA;GNS;LAPTM4B;LAPTM4A;GM2A;CTSK;AP1S2;AP1S1;ATP6V1H;CTSH;IDS;CTSD;CTSC;CTSB;CTSA;CD164;AP1B1;M6PR;NAGA;IGF2R;PLA2G15;GNPTG;MAN2B1;TPP1;ATP6V0D1
TWEAK regulation of gene expression	BioPlanet_2019	0.000450668	49.7702	2020-11-27	4.41874	1.28336e-05	COL1A1;CXCL10;IL6;CXCL8;VCAM1;CXCL12;CCL5;CCL2;TNF;MMP9;ICAM1
FRA pathway	BioPlanet_2019	0.000490498	42.5119	13/37	3.81075	1.42927e-05	JUN;CXCL8;JUND;NOS3;LIF;MMP9;DCN;CCNA2;IL6;COL1A2;PLAU;CCL2;JUNB
Translation	BioPlanet_2019	0.000564669	24.4765	31/151	2.22666	1.68279e-05	RPL12;RPS27L;RPL10A;RPL9;MRPL13;EEF1B2;RPS15;RPS14;RPS15A;RPL18A;SRP72;RPS18;RPL35;RPS2;RPL39;RPS10;RPL17;EIF2B4;EIF1AX;RPL23;RPS6;RPL13A;EIF2S3;RPS27;RPS29;EIF3H;RPL27;EIF3E;RPL26;EIF3D;RPL26L1
RAGE pathway	BioPlanet_2019	0.000630365	33.3744	17/60	3.07303	1.92032e-05	EDN1;CXCL8;MMP7;VCAM1;ICAM2;PDGFB;TNF;MMP9;SELE;ICAM1;BMP4;CLDN5;IL6;CASP3;IL1B;CCL2;PTGES
Myometrial relaxation and contraction pathways	BioPlanet_2019	0.000926353	22.6767	31/155	2.1692	2.88335e-05	ITPR1;ADCY4;PRKCZ;CRHR1;ACTG1;CNN2;RGS3;YWHAQ;GRK6;IGFBP6;YWHAG;YWHAH;PRKCG;JUN;PRKCB;GSTO1;NOS3;FOS;GNG11;YWHAZ;NFKB1;ACTA2;IL6;PRKAR1B;PRKAR1A;IL1B;GNB3;CALM3;CALM1;CALM2;ATF3
CD8/T cell receptor downstream pathway	BioPlanet_2019	0.000958979	29.8535	18/68	2.871	3.04841e-05	JUN;EGR4;PRKCB;PRF1;FOS;TNF;PPP3CA;MAPK9;PPP3CB;PPP3R1;STAT4;CALM3;KRAS;HRAS;JUNB;TNFRSF4;IFNAR1;MAPK3
Epithelial cell signaling in Helicobacter pylori infection	BioPlanet_2019	0.000939408	29.8535	18/68	2.871	3.04841e-05	LYN;MAP2K4;JUN;CXCL8;ADAM10;CXCL1;NFKB1;NFKBIA;MAPK9;ADAM17;PAK1;CASP3;CCL5;ATP6V1B2;ATP6V1H;ATP6V1E1;ATP6V0D1;ATP6V1D
Wnt interactions in lipid metabolism and immune response	BioPlanet_2019	0.000986813	34.8528	14/45	3.37431	3.26759e-05	IL32;MAP4K2;MMP7;DUSP1;NOS3;CXCL1;FOS;DKK1;CDC25B;GPNMB;MYC;IL1B;COL8A1;TNFRSF4
Prolactin activation of MAPK signaling	BioPlanet_2019	0.00107029	28.1026	19/75	2.74765	3.6149e-05	PIAS3;JUN;NOS2;SHC1;RPS6;FOS;YWHAZ;NFKB1;NFKBIA;MAPK9;PAK1;CASP3;MYC;PPIB;CTSD;HRAS;PPIA;YWHAG;MAPK3
Fas signaling pathway	BioPlanet_2019	0.00114889	23.9026	25/115	2.35782	3.95644e-05	CXCL8;PRKDC;PDCD6;PRKCZ;ACTG2;ACTG1;MAPK9;CASP7;PAK1;CASP3;MAPK3;MAP2K4;DAXX;RIPK2;CFLAR;MAPK15;NFKB1;HIPK3;NFATC4;NFKB2;ACTA2;IL1A;CSNK1G2;BIRC2;BIRC3
fMLP induced chemokine gene expression in HMC-1 cells	BioPlanet_2019	0.00115161	37.6182	12/35	3.71862	4.04207e-05	NFKBIA;PPP3CA;PAK1;PPP3CB;NCF2;CALM3;CALM1;HRAS;CALM2;NFKB1;MAPK3;NFATC4
G-protein signaling pathways	BioPlanet_2019	0.00114562	25.3749	22/95	2.5117	4.09692e-05	PRKCG;PRKCB;PDE1B;ADCY4;ITPR1;PALM2-AKAP2;PRKCZ;GNG11;SLC9A1;AKAP13;PPP3CA;GNA14;GNG10;PRKAR1B;PRKAR1A;GNA12;GNB3;CALM3;KRAS;CALM1;HRAS;CALM2
RNA polymerase I, RNA polymerase III, and mitochondrial transcription	BioPlanet_2019	0.00112479	25.3749	22/95	2.5117	4.09692e-05	HIST1H2BN;HIST1H2BM;HIST1H2BO;SSB;HIST1H2BJ;HIST1H2BL;HIST1H2AJ;H3F3A;MBD2;GTF3A;HIST2H2AC;HIST1H4A;HIST1H3A;POLR3C;HIST1H2AD;HIST1H2BH;POLR2H;HIST1H2BB;HIST1H2AB;HIST1H2BC;MAPK3;POLR2L
Collagen biosynthesis and modifying enzymes	BioPlanet_2019	0.00129213	28.654	17/64	2.88097	4.79202e-05	COL18A1;COL26A1;COL13A1;COL12A1;COL23A1;PLOD3;COL1A1;COL2A1;BMP1;COL1A2;COL7A1;COL6A1;SERPINH1;COL9A1;COL6A3;COL8A1;PPIB
Inhibition of activated T cell apoptosis by neuropeptides VIP and PACAP	BioPlanet_2019	0.00152907	40.7138	2020-10-26	4.17153	5.77198e-05	NFKBIA;PPP3CA;PPP3CB;PRKAR1B;PRKAR1A;MYC;CALM3;CALM1;CALM2;NFKB1
Physiological and pathological hypertrophy of the heart	BioPlanet_2019	0.00150271	40.7138	2020-10-26	4.17153	5.77198e-05	PPP3CA;PPP3CB;EDN1;JUN;PRKCB;CALM3;FOS;CALM1;CALM2;NFATC4
Alpha-V beta-3 integrin/OPN pathway	BioPlanet_2019	0.00150778	37.483	11/31	3.84858	5.89134e-05	NFKBIA;JUN;PLAU;ITGB3;PIP5K1A;PTK2B;ITGAV;FOS;MMP9;NFKB1;MAPK3
T cell receptor signaling pathway	BioPlanet_2019	0.00151532	21.2312	28/139	2.1848	6.02113e-05	NCF2;SHC1;ASAP2;TNF;PPP3CA;MAPK9;PPP3R1;PPP3CB;PAK1;CHN1;NCK2;PAK6;HRAS;MAPK3;MAP2K4;JUN;PRKCB;FOS;NFKB1;NFATC4;NFKBIA;CD4;CDK4;CALM3;KRAS;CALM1;NFKBIE;CALM2
Influenza viral RNA transcription and replication	BioPlanet_2019	0.00153555	21.8555	26/125	2.25597	6.20323e-05	RPL12;PPP2R2A;RPL10A;RPL9;RPS15;RPS14;RPS15A;RPL18A;RPS18;POLR2B;RPL35;POLR2H;RPS2;RPL39;RPS10;RPL17;POLR2L;RPL23;RPS6;RPL13A;DNAJC3;RPS27;RPS29;RPL27;RPL26;RPL26L1
HIV infection	BioPlanet_2019	0.00177102	18.6031	36/200	1.95228	7.27175e-05	GTF2A2;PSMD11;CCNT1;TAF9;SUPT4H1;PSMD7;XPO1;POLR2B;PSMB1;AP1S2;AP1S1;PSMD1;ATP6V1H;POLR2H;POLR2L;RANBP1;XRCC6;NPM1;SUPT16H;TAF11;AP1B1;VPS37B;RBX1;NUP93;PSMA5;HCK;PSMA3;CD4;PSMA4;PSMC6;PSMA2;PSME4;NUP98;NUPL2;PPIA;NUP37
Interleukin-23-mediated signaling events	BioPlanet_2019	0.00180681	33.3925	12/37	3.51762	7.53834e-05	NFKBIA;CD4;IL6;NOS2;IL23A;IL1B;STAT4;CCL2;CXCL1;TYK2;TNF;NFKB1
RANKL signaling pathway	BioPlanet_2019	0.00177959	28.5983	15/54	3.01277	7.54264e-05	LYN;JUN;VCAM1;FHL2;FOS;TRAF1;NFKB1;ICAM1;RELB;NFKB2;NFKBIA;MAPK9;CTSK;SQSTM1;MAPK3
Nitric oxide signaling pathway	BioPlanet_2019	0.00179309	42.0152	2020-09-22	4.43699	7.7186e-05	PPP3CA;PPP3CB;PRKAR1B;PRKCB;DLG4;PRKAR1A;CALM3;CALM1;CALM2
ERBB1 downstream pathway	BioPlanet_2019	0.00187097	22.1488	23/106	2.35337	8.17776e-05	MAP2K4;MEF2C;JUN;DUSP1;SRF;RPS6;PPP2R2A;ARPC5;FOS;PLD1;PRKCZ;YWHAZ;SLC9A1;MAPK9;ZFP36;ARPC2;YWHAQ;CALM3;KRAS;HRAS;YWHAG;YWHAH;MAPK3
Beta-3 integrin cell surface interactions	BioPlanet_2019	0.0019546	30.6678	13/43	3.27902	8.67273e-05	ITGB3;LAMA4;SPHK1;PDGFB;PVR;THBS1;TGFBR2;COL1A1;COL1A2;IBSP;PLAU;ITGAV;FBN1
Focal adhesion	BioPlanet_2019	0.00197206	17.3704	40/233	1.86197	8.88081e-05	SHC4;FLT1;LAMA2;SHC1;LAMC3;ITGB3;LAMA4;PDGFB;ITGAE;THBS2;THBS1;MYL12B;ACTG1;THBS3;MAPK9;PAK1;IBSP;PDGFD;PDGFC;PAK6;FLNB;ITGAV;HRAS;MAPK3;PRKCG;FARP2;JUN;PRKCB;ACTN4;COL1A1;HCK;COL1A2;COL2A1;COL6A1;ITGA8;CTNNB1;COL6A3;VCL;BIRC2;BIRC3
HIV factor interactions with host	BioPlanet_2019	0.00205826	20.4263	26/128	2.20309	9.40527e-05	PSMD11;CCNT1;PSMD7;XPO1;PSMB1;AP1S2;AP1S1;PSMD1;ATP6V1H;RANBP1;NPM1;AP1B1;RBX1;NUP93;PSMA5;HCK;PSMA3;CD4;PSMA4;PSMC6;PSMA2;PSME4;NUP98;NUPL2;PPIA;NUP37
Integrins in angiogenesis	BioPlanet_2019	0.00219808	24.2492	18/74	2.63821	0.000101898	CSF1;COL13A1;ITGB3;COL12A1;TGFBR2;COL1A1;COL2A1;COL1A2;COL7A1;COL6A1;COL9A1;PI4KA;COL6A3;COL8A1;PTK2B;ITGAV;VCL;MAPK3
TNF-alpha signaling pathway	BioPlanet_2019	0.00231738	21.5566	22/101	2.36249	0.000108963	MAP2K4;MAP4K2;JUN;TNFAIP3;TRAF1;CFLAR;TNFRSF1B;TNF;PRKCZ;NFKB1;NFKB2;NFKBIA;MAPK9;ADAM17;IL6;CASP7;CASP3;NFKBIE;SQSTM1;BIRC2;BIRC3;MAPK3
Signaling by PDGF	BioPlanet_2019	0.00230027	20.2649	25/122	2.22254	0.000109682	PDE1B;ITPR1;PDGFB;ADCY4;PLAT;FURIN;THBS2;THBS1;THBS3;PDGFD;PDGFC;NCK2;HRAS;MAPK3;PRKCG;COL1A1;COL1A2;COL2A1;PRKAR1B;PRKAR1A;COL6A1;COL9A1;COL6A3;KRAS;CALM1
Gastrin pathway	BioPlanet_2019	0.00233301	29.1289	13/44	3.2045	0.000112788	JUN;CXCL8;MMP7;CTNNBIP1;FOS;PTGS2;MMP9;NFKB1;CTNNB1;ITGAV;BIRC2;IER3;BIRC3
FAS pathway and stress induction of heat shock protein regulation	BioPlanet_2019	0.00272872	29.7671	12/39	3.33723	0.000133726	MAP2K4;IL1A;CASP7;PAK1;DAXX;JUN;PRKDC;RIPK2;CASP3;LMNA;CFLAR;TNF
Meiosis	BioPlanet_2019	0.00317538	21.7363	19/83	2.48282	0.000157717	HIST1H2BN;HIST1H2BM;HIST1H2BO;HIST1H2BJ;HIST1H2BL;HIST1H2AJ;H3F3A;HIST2H2AC;HIST1H4A;RAD51C;HIST1H3A;CDK4;LMNA;CDK2;HIST1H2AD;HIST1H2BH;HIST1H2BB;HIST1H2AB;HIST1H2BC
AP-1 transcription factor network	BioPlanet_2019	0.00319194	23.0115	17/70	2.63403	0.000160654	EDN1;JUN;CXCL8;JUND;DUSP1;FOS;MMP9;IL6;COL1A2;COPS5;PLAU;MYC;CCL2;CTNNB1;FOSB;JUNB;ATF3
Thymic stromal lymphopoietin (TSLP) pathway	BioPlanet_2019	0.0032374	20.9907	20/90	2.41022	0.000165086	CD274;CXCL8;PSMD11;CSF1;CCL20;PDCD6;CXCL1;CXCL3;CXCL5;ICAM1;PSMA5;CXCL10;IL6;PSMA4;PSMA2;MYC;IL1B;PSMB1;CCL2;TNFRSF4
Matrix metalloproteinases	BioPlanet_2019	0.00325681	32.5012	2020-10-29	3.74	0.000168232	MMP11;MMP14;MMP7;MMP15;BSG;MMP28;MMP3;TNF;MMP9;MMP10
T cell receptor calcium pathway	BioPlanet_2019	0.00321558	32.5012	2020-10-29	3.74	0.000168232	FKBP1A;PPP3CA;PPP3CB;PPP3R1;JUN;RCAN2;CALM3;FOS;PTGS2;JUNB
MAPK cascade role in angiogenesis	BioPlanet_2019	0.00326203	23.4904	16/64	2.7115	0.000172823	NRP1;MAP2K4;ROBO4;PLXND1;SHC1;NOS3;SHB;MMP9;DOK2;MMP14;PAK1;DAG1;PTK2B;NOX4;KRAS;VHL
Antigen-activated B-cell receptor generation of second messengers	BioPlanet_2019	0.004119	15.5767	36/211	1.8505	0.000220953	SHC4;IGHM;SH3KBP1;SHC1;ITPR1;PRKCZ;RASGRP3;PPP3CA;MAPK9;PPP3R1;PPP3CB;MYC;PIP5K1A;IGKV3-11;HRAS;MEF2D;MAPK3;PRKCG;LYN;MEF2C;JUN;PRKCB;FOS;MAPK15;NFKB1;NFATC4;NFKB2;NFKBIA;CD4;STIM1;CALM3;KRAS;CALM1;NFKBIE;CALM2;IGKV3-20
Axon guidance	BioPlanet_2019	0.00408941	14.0372	50/325	1.66861	0.000222074	NRP1;PLXND1;ITGB3;PITPNA;CLTA;PPP3CA;PPP3CB;RGS3;CFL1;NCK2;ITGAV;PLXNC1;HRAS;EPHB4;SCN1B;SEMA6C;EPHA7;UNC5B;SEMA6D;GFRA2;DNM3;COL2A1;COL6A1;COL6A3;SEMA7A;NTN1;CACNA1H;MYL12B;CACNA1G;EFNB2;EFNB1;PPP3R1;PAK1;ABLIM2;PLXNA2;PAK6;PLXNA1;SCN7A;MYH10;MAPK3;FARP2;NFATC4;COL1A1;EFNA3;COL1A2;CXCL12;CDK5;DLG4;COL9A1;KRAS
Telomere maintenance	BioPlanet_2019	0.00407132	23.1759	15/59	2.75745	0.000223788	HIST1H2BN;HIST1H2BM;HIST1H2BO;HIST1H2BJ;HIST1H2BL;HIST1H2AJ;HIST2H2AC;POLD4;HIST1H4A;NHP2;HIST1H2AD;HIST1H2BH;HIST1H2BB;HIST1H2AB;HIST1H2BC
Activation of matrix metalloproteinases	BioPlanet_2019	0.00416373	30.2617	2020-10-30	3.61533	0.000231625	COL18A1;MMP11;MMP14;MMP7;MMP15;MMP3;FURIN;PRSS2;MMP9;MMP10
Transcription	BioPlanet_2019	0.00444139	15.9039	32/181	1.91752	0.000250012	HIST1H2BN;SLBP;HIST1H2BM;GTF2A2;HIST1H2BO;CCNT1;HIST1H2BJ;HIST1H2BL;TAF9;SUPT4H1;HIST2H2AC;HIST1H3A;POLR2B;HIST1H2AD;POLR2H;HIST1H2AB;MAPK3;POLR2L;SUPT16H;SSB;HIST1H2AJ;H3F3A;MBD2;TAF11;GTF3A;HIST1H4A;POLR3C;SNRPG;HIST1H2BH;HIST1H2BB;HIST1H2BC;SRSF9
GM-CSF-mediated signaling events	BioPlanet_2019	0.00476469	27.2151	11/36	3.31405	0.000271367	LYN;SHC1;PIM1;OSM;CCL2;IRF8;KRAS;FOS;HRAS;YWHAZ;MAPK3
Ephrin receptor B forward pathway	BioPlanet_2019	0.00474265	22.2481	15/60	2.7115	0.000273252	LYN;MAP2K4;SHC1;ITGB3;KALRN;EFNB2;HCK;EFNB1;PAK1;RGS3;NCK2;KRAS;HRAS;EPHB4;MAPK3
Cap-dependent translation initiation	BioPlanet_2019	0.00474148	20.6961	17/73	2.52578	0.000276325	EIF1AX;RPL23;RPL12;RPL13A;RPL10A;RPL9;EIF2S3;RPL18A;RPL35;EIF3H;RPL27;EIF3E;RPL26;RPL39;RPL17;EIF3D;RPL26L1
CD40/CD40L signaling	BioPlanet_2019	0.00532519	28.2224	2020-10-31	3.49871	0.000313869	NFKBIA;MAPK9;MAP2K4;JUN;MYC;TNFAIP3;TRAF1;NFKB1;BIRC2;BIRC3
RANKL regulation of apoptosis and immune response	BioPlanet_2019	0.00550893	19.9866	17/74	2.49165	0.000328347	JUN;VCAM1;ADAM10;THBS2;FAM213A;TNF;ICAM1;RELB;CDH5;IL6;CDK4;CTSK;CCL5;ADAM9;CCL2;CALM1;RPL17
Meiotic synapsis	BioPlanet_2019	0.00587845	21.9358	14/55	2.7608	0.000354264	HIST1H2BN;HIST1H2BM;HIST1H2BO;HIST1H2BJ;HIST1H2BL;HIST1H2AJ;HIST2H2AC;HIST1H4A;LMNA;HIST1H2AD;HIST1H2BH;HIST1H2BB;HIST1H2AB;HIST1H2BC
Leptin influence on immune response	BioPlanet_2019	0.00648789	16.9976	22/110	2.1692	0.000395289	CPT1A;EDN1;NCF2;ITGB3;PRF1;LIF;CXCL1;PPBP;FOS;TNF;MMP9;NFKB1;CX3CL1;COL1A1;IL6;CD4;COL1A2;IL1B;CCL5;IRF8;CCL2;IFNAR1
Prolactin regulation of apoptosis	BioPlanet_2019	0.00705622	16.3651	23/118	2.11405	0.000434588	SMARCE1;VPS29;CEBPB;SNORA9;NOS2;MID1IP1;DCTN3;SHISA2;PPRC1;AREG;RBX1;MYL12B;NUP93;OXA1L;KLF6;MRPL40;HAX1;PSMA4;WT1;FTH1;UBTD1;TRIB1;IER3
Cells and molecules involved in local acute inflammatory response	BioPlanet_2019	0.00761602	34.183	2020-07-17	4.46599	0.00047411	IL1A;IL6;CXCL8;VCAM1;C7;TNF;ICAM1
Insulin regulation of blood glucose	BioPlanet_2019	0.00756003	27.6604	2020-09-27	3.61533	0.000475631	YWHAQ;STX4;CALM3;PRKCZ;YWHAZ;YWHAG;RHOQ;VAMP2;YWHAH
Oxidative stress	BioPlanet_2019	0.00748128	27.6604	2020-09-27	3.61533	0.000475631	NQO1;GSR;MGST1;NOX4;FOS;SOD2;JUNB;SOD3;NFKB1
Activation of mRNA upon binding of the cap-binding complex and eIFs, and subsequent binding to 43S	BioPlanet_2019	0.0081825	20.1151	14/57	2.66393	0.000525631	EIF1AX;RPS6;RPS15;RPS14;RPS15A;EIF2S3;RPS27;RPS18;RPS29;EIF3H;EIF3E;RPS2;RPS10;EIF3D
Amoebiasis	BioPlanet_2019	0.00816913	16.3607	21/105	2.1692	0.000530182	PRKCG;CXCL8;LAMA2;NOS2;PRKCB;LAMC3;IL1R2;LAMA4;CXCL1;ACTN4;TNF;NFKB1;COL1A1;GNA14;IL6;COL1A2;COL2A1;CASP3;IL1B;CD14;VCL
Small cell lung cancer	BioPlanet_2019	0.00836816	17.4498	18/84	2.32414	0.000548641	PIAS3;CDKN2B;LAMA2;NOS2;LAMC3;LAMA4;TRAF1;PTGS2;NFKB1;CKS1B;NFKBIA;TRAF4;CDK4;MYC;CDK2;ITGAV;BIRC2;BIRC3
Chemokine signaling pathway	BioPlanet_2019	0.00831783	13.7801	32/189	1.83636	0.00055085	SHC4;CXCL6;CXCL8;SHC1;CCL4L2;ADCY4;CXCL1;CXCL3;PRKCZ;CX3CL1;CXCL5;GNG10;PAK1;CCL5;GRK6;CCL2;PTK2B;HRAS;MAPK3;LYN;PRKCB;CCL20;PPBP;GNG11;NFKB1;TIAM2;NFKBIA;CXCL10;HCK;CXCL12;GNB3;KRAS
Malaria	BioPlanet_2019	0.00840028	20.6914	13/51	2.76466	0.000561873	CSF3;CXCL8;VCAM1;GYPC;THBS2;TNF;THBS1;SELE;ICAM1;THBS3;IL6;IL1B;CCL2
Calcium/calmodulin-dependent protein kinase activation	BioPlanet_2019	0.00899985	44.6218	2020-05-09	6.02555	0.000607937	CALM3;CALM1;CALM2;CAMKK1;CAMKK2
HIV-1 Nef as negative effector of Fas and TNF	BioPlanet_2019	0.00930759	19.2739	14/58	2.618	0.000634889	DAXX;PRKDC;TRAF1;CFLAR;TNFRSF1B;TNF;NFKB1;ACTG1;NFKBIA;CASP7;CASP3;LMNA;BIRC2;BIRC3
C-Myb transcription factor network	BioPlanet_2019	0.00924915	16.9014	18/85	2.2968	0.000637027	PIAS3;CEBPA;CEBPB;LEF1;CLTA;YEATS4;NLK;PTGS2;PPP3CA;CD4;COL1A2;MYC;KIT;PIM1;KRAS;CD34;HRAS;BIRC3
NOD signaling pathway	BioPlanet_2019	0.00916106	16.9014	18/85	2.2968	0.000637027	CXCL8;RIPK2;CARD8;TNFAIP3;CXCL1;TNF;NFKB1;NFKBIA;MAPK9;CASP7;IL6;IRAK2;IL1B;CCL5;CCL2;BIRC2;BIRC3;MAPK3
Cell cycle	BioPlanet_2019	0.00912781	11.0909	63/453	1.50838	0.00064076	CETN2;PPP2R2A;HIST2H2AC;CKS1B;PSMD7;TUBA1A;XPO1;YWHAQ;MYC;PSMD1;HIST1H2AD;YWHAG;NDEL1;HIST1H2AB;YWHAH;CEP135;HIST1H2AJ;PPP2R5C;DYNLL1;YWHAZ;CDC25B;RBX1;PSMA5;CCNA2;PSMA3;PSMA4;TFDP1;PSMA2;PSME4;NHP2;MCM3;ANAPC4;HIST1H2BH;NUP98;HIST1H2BB;SDCCAG8;HIST1H2BC;HIST1H2BN;HIST1H2BM;HDAC3;PSMD11;HIST1H2BO;HIST1H2BJ;PRKDC;HIST1H2BL;DCTN3;POLD4;PSMB1;LMNA;BUB3;CDKN2D;CDKN2B;NPM1;SMAD3;RRM2;RCC2;HIST1H4A;PSM…
Interleukin-12-mediated signaling events	BioPlanet_2019	0.00968993	18.2305	15/65	2.50292	0.000686637	NOS2;RIPK2;CCL4L2;FOS;TYK2;NFKB1;RELB;NFKB2;PPP3CA;PPP3CB;PPP3R1;CD4;HLX;IL1B;STAT4
LPA receptor mediated events	BioPlanet_2019	0.0096002	18.2305	15/65	2.50292	0.000686637	LYN;JUN;CXCL8;ADCY4;FOS;MMP9;NFKB1;SLC9A3R2;NFKBIA;GNA14;IL6;CASP3;GNA12;PTK2B;HRAS
EGF receptor transactivation by GPCRs in cardiac hypertrophy	BioPlanet_2019	0.00994866	23.0919	10/34	3.19	0.000718148	NFKBIA;EDN1;JUN;SHC1;PRKCB;MYC;FOS;HRAS;NFKB1;MAPK3
Induction of apoptosis through DR3 and DR4/5 death receptors	BioPlanet_2019	0.00985822	23.0919	10/34	3.19	0.000718148	NFKBIA;CASP7;CASP3;LMNA;GAS2;TNFRSF25;CFLAR;NFKB1;BIRC2;BIRC3
MAPK/TRK pathway	BioPlanet_2019	0.00976941	23.0919	10/34	3.19	0.000718148	MEF2C;RIT1;EHD4;CDK5;RUSC1;SRF;KRAS;FOS;HRAS;MAPK3
Cyclin A-Cdk2-associated events at S phase entry	BioPlanet_2019	0.00969535	17.4439	16/72	2.41022	0.000719125	PSMD11;CKS1B;CDC25B;CCNA2;PSMA5;PSMA3;PSMD7;PSMA4;PSMC6;PSMA2;CDK4;MYC;PSME4;PSMB1;CDK2;PSMD1
Cell surface interactions at the vascular wall	BioPlanet_2019	0.0111689	15.5369	19/94	2.19227	0.000835817	LYN;CXADR;SHC1;ITGB3;ATP1B3;SLC7A10;TREM1;COL1A1;SLC7A5;DOK2;COL1A2;SLC7A8;BSG;ITGAV;ESAM;KRAS;GAS6;HRAS;PPIA
Skeletal myogenesis control by HDAC and calcium/calmodulin-dependent kinase (CaMK)	BioPlanet_2019	0.0113669	23.7664	2020-09-29	3.366	0.000858161	MEF2A;PPP3CA;PPP3CB;MEF2C;CALM3;CALM1;MEF2D;CALM2;YWHAH
Hemostasis pathway	BioPlanet_2019	0.0118874	10.3932	64/468	1.48321	0.00090533	DOCK6;ITGB3;PLEK;F13A1;PLAT;SLC7A10;CLU;TREM1;PLAU;CFL1;BSG;KIF5A;ITGAV;HRAS;PRKCG;CXADR;PRKCB;F2R;ATP1B3;ACTN4;PPP2R5C;YWHAZ;SLC7A5;KIF9;DOK2;RAD51C;PRKAR1B;SLC7A8;STIM1;PRKAR1A;GAS6;PPIA;VCL;SHC1;PDE1B;PDGFB;ITPR1;PRCP;KLC1;PRKCZ;THBS1;GNA14;GNG10;KLC2;HIST1H3A;GNA12;STX4;SH2B3;MAPK3;LYN;NOS2;NOS3;H3F3A;PPBP;GNG11;COL1A1;COL1A2;PDE10A;CDK5;CDK2;GNB3;ESAM;KRAS;CALM1
Selenium pathway	BioPlanet_2019	0.0118688	17.7154	14/60	2.53073	0.000911776	GSR;PLAT;PTGS2;SOD2;TNF;SOD3;NFKB1;ICAM1;NFKB2;PRDX3;IL6;PRDX4;IL1B;CCL2
MSP/RON receptor signaling pathway	BioPlanet_2019	0.0119731	50.4901	2020-04-06	7.23066	0.00092772	CSF1;IL1B;CCL2;TNF
Adhesion and diapedesis of lymphocytes	BioPlanet_2019	0.0122048	32.3293	2020-06-14	4.64828	0.000953754	IL1A;CXCL8;VCAM1;ICAM2;CD34;ICAM1
Lysosome vesicle biogenesis	BioPlanet_2019	0.0124565	25.0407	2020-08-24	3.61533	0.00098167	AP1B1;M6PR;AP1S2;CLTA;AP1S1;GNS;VAMP2;TXNDC5
Adaptive immune system	BioPlanet_2019	0.0129805	9.72305	79/606	1.41392	0.00103156	IGHM;NCF2;SH3KBP1;UBE2D2;ICAM2;CLTA;UBE2L6;PVR;ICAM1;PSMD7;UBE2Q1;CTSK;MRC1;KIF5A;AP1S2;FBXO4;AP1S1;PSMD1;CTSH;ITGAV;HLA-DOA;CD34;CTSD;HRAS;CTSC;CTSB;CXADR;PRKCB;RIPK2;FBXW7;AP1B1;PPP2R5C;DYNLL1;YWHAZ;RBX1;PSMA5;DNM3;PSMA3;PSMA4;STIM1;PSMA2;PSME4;ANAPC4;CD274;RNF34;PSMD11;SHC1;DCTN3;ITPR1;KLC1;UBE2J2;UBE2J1;RASGRP3;HLA-DMA;PAK1;KLC2;PSMB1;KLRC1;VHL;IGKV3-11;HLA-DQA2;DYNC1I1;LYN;CTSA;UBE2F;VCAM1;R…
Calcineurin in effects in keratinocyte differentiation	BioPlanet_2019	0.0129981	27.4399	2020-07-19	3.99589	0.00104157	PPP3CA;PPP3CB;PRKCB;CALM3;CALM1;CALM2;NFATC4
MHC class II antigen presentation	BioPlanet_2019	0.0129844	14.447	20/103	2.10602	0.00104907	CTSA;DCTN3;AP1B1;CLTA;KLC1;DYNLL1;DNM3;HLA-DMA;KLC2;CTSK;KIF5A;AP1S2;AP1S1;CTSH;HLA-DOA;HLA-DQA2;CTSD;CTSC;DYNC1I1;CTSB
Clathrin derived vesicle budding	BioPlanet_2019	0.013314	16.9931	14/61	2.48924	0.00108452	NAPA;SNAP23;AP1B1;M6PR;CLTA;GNS;IGF2R;FTH1;AP1S2;AP1S1;STX4;VAMP2;FTL;TXNDC5
FSH regulation of apoptosis	BioPlanet_2019	0.0136781	11.2032	40/263	1.64958	0.00112324	COL18A1;DYRK3;SNAP23;ITPR1;NLK;AREG;CLU;THBS1;CX3CL1;ACTG2;PPP3R1;PGRMC1;TUBA1A;GNLY;PSMD1;STX4;CD14;IGFBP6;CD55;IER3;CEP135;DUSP1;TPM2;ECEL1;MBD2;TFPI2;NPY1R;PPP2R5C;CFLAR;DKK1;TGFBR2;ACTA2;CH25H;GPRC5A;KRT18;PRKAR1A;STK17A;WT1;ALPL;VCL
MicroRNAs in muscle cell differentiation	BioPlanet_2019	0.0136103	22.0883	2020-09-30	3.2538	0.00112668	MEF2A;PRKCG;MEF2C;PRKAR1B;PRKCB;PRKAR1A;SRF;PRKCZ;MEF2D
Activation of NF-kappaB in B cells	BioPlanet_2019	0.0135347	16.2357	15/68	2.3925	0.00112939	PSMD11;PRKCB;NFKB1;PSMA5;NFKBIA;PSMA3;PSMD7;PSMA4;PSMC6;PSMA2;PSME4;PSMB1;CDK2;PSMD1;NFKBIE
Chagas disease	BioPlanet_2019	0.0141302	14.0479	20/104	2.08577	0.00118844	MAP2K4;JUN;SMAD3;CXCL8;NOS2;PPP2R2A;FOS;CFLAR;TNF;NFKB1;TGFBR1;TGFBR2;NFKBIA;GNA14;MAPK9;IL6;IL1B;CCL5;CCL2;MAPK3
TSH regulation of gene expression	BioPlanet_2019	0.0146465	14.2157	19/97	2.12447	0.00124156	MEF2C;JUN;CXCL8;CSF1;PLK2;TNFAIP3;FOS;PTGS2;GFRA2;ICAM1;CAMKK2;PAX8;ADAMTS1;MYC;CYP1B1;NOX4;CCL2;NFKBIE;CALM2
Colorectal cancer	BioPlanet_2019	0.0150286	16.3057	14/62	2.44909	0.0012839	JUN;SMAD3;LEF1;FOS;TGFBR1;TGFBR2;MSH6;MAPK9;MSH2;CASP3;MYC;CTNNB1;KRAS;MAPK3
T cell signal transduction	BioPlanet_2019	0.0152991	14.7334	17/83	2.22147	0.00131714	PRKCG;MAP2K4;PRKCB;PRKCZ;MAPK15;NFKB1;RASGRP3;NFATC4;NFKB2;PPP3CA;MAPK9;PAK1;PPP3R1;NCK2;KRAS;HRAS;MAPK3
G alpha 12 pathway	BioPlanet_2019	0.0152955	17.5967	12/49	2.65616	0.00132696	MEF2A;MAP2K4;MAPK9;MEF2C;JUN;KRAS;PLD1;HRAS;MEF2D;MAPK15;PLD3;MAPK3
DARPP-32 events	BioPlanet_2019	0.015192	22.9902	2020-08-25	3.47072	0.00132804	PPP3CA;PPP3CB;PPP3R1;CDK5;PRKAR1B;PRKAR1A;CALM3;CALM1
Signaling by the B cell receptor (BCR)	BioPlanet_2019	0.0153814	12.3333	26/151	1.86752	0.00135479	IGHM;PSMD11;SHC1;SH3KBP1;ITPR1;RASGRP3;PSMD7;PSMB1;PSMD1;IGKV3-11;HRAS;LYN;PRKCB;NFKB1;NFKBIA;PSMA5;PSMA3;PSMA4;PSMC6;STIM1;PSMA2;PSME4;KRAS;CALM1;NFKBIE;IGKV3-20
Wnt signaling pathway and pluripotency	BioPlanet_2019	0.0158843	13.8037	19/98	2.10279	0.0014096	JUN;FZD2;MMP7;PRKCB;LEF1;FZD8;PPP2R2A;FZD10;PPP2R5C;NLK;PRKCZ;NKD2;MAPK9;WNT11;PPP2R4;PLAU;MYC;CTNNB1;PPARD
NF-kappaB activation by non-typeable Hemophilus influenzae	BioPlanet_2019	0.0163213	20.5615	9/31	3.14883	0.00145919	NFKBIA;CXCL8;SMAD3;DUSP1;IL1B;TNF;NFKB1;TGFBR1;TGFBR2
Adhesion and diapedesis of granulocytes	BioPlanet_2019	0.016279	28.3084	2020-06-15	4.33839	0.00146619	IL1A;CSF3;CXCL8;ICAM2;TNF;ICAM1
Calcium signaling by HBx of hepatitis B virus	BioPlanet_2019	0.0161602	28.3084	2020-06-15	4.33839	0.00146619	JUN;SHC1;PTK2B;FOS;HRAS;MAPK3
Interleukin-4 regulation of apoptosis	BioPlanet_2019	0.0164162	10.565	40/267	1.62487	0.00150029	FOXC1;CEBPB;CXCL8;PDGFB;ABHD8;F13A1;UBE2L6;SPINT2;PTGS2;TNF;RASGRP3;MYC;CASP3;CYP1B1;CCL2;IL13RA2;CTSC;JUN;IL4R;VCAM1;RIPK2;CCL20;MMP3;HPCAL1;FOS;RNASE2;ARHGAP25;SELE;BMP4;DNAJC3;CH25H;IL6;NINJ1;KIT;MCM3;GAS1;PTX3;GAS6;HOXB6;FBN1
Signaling events mediated by VEGFR1 and VEGFR2	BioPlanet_2019	0.0167497	15.0483	15/70	2.32414	0.00154186	FLT1;PRKCB;NOS3;ITGB3;MYOF;SHB;CAMKK2;CDH5;NCK2;PTK2B;CTNNB1;ITGAV;CALM3;VCL;MAPK3
Mechanism of gene regulation by peroxisome proliferators via PPAR-alpha	BioPlanet_2019	0.0185045	15.7521	13/57	2.47365	0.00171565	CPT1A;JUN;NOS2;DUSP1;PRKCB;NR2F1;PTGS2;TNF;NFKBIA;PRKAR1B;PRKAR1A;MYC;MAPK3
Integrin cell surface interactions	BioPlanet_2019	0.0185367	13.7942	17/85	2.1692	0.00173091	VCAM1;LAMA2;LAMC3;SHC1;ITGB3;ICAM2;ITGAE;THBS1;ICAM1;COL1A1;COL2A1;COL1A2;IBSP;BSG;ITGA8;ITGAV;FBN1
Heart development	BioPlanet_2019	0.0185241	17.2254	11/44	2.7115	0.00174201	TBX1;BMP4;FOXC2;FOXC1;SHH;MEF2C;FGF8;SRF;CTNNB1;NKX2-5;NFATC4
Interleukin-6 signaling pathway	BioPlanet_2019	0.0189147	14.4928	15/71	2.29141	0.00179126	MAP2K4;PIAS3;CEBPB;JUN;SHC1;SRF;FOS;TYK2;NLK;HCK;IL6;MYC;HRAS;JUNB;MAPK3
Phagosome	BioPlanet_2019	0.0189798	11.5626	26/154	1.83114	0.00180999	COLEC11;NCF2;ITGB3;THBS2;CORO1A;THBS1;ACTG1;THBS3;HLA-DMA;TUBA1A;TUBB3;MRC1;ATP6V1H;ITGAV;CD14;ATP6V1E1;HLA-DOA;ATP6V1D;HLA-DQA2;DYNC1I1;M6PR;MARCO;ATP6V1B2;PIK3C3;ATP6V0D1;TUBA8
Glypican-3 pathway	BioPlanet_2019	0.0198271	30.8807	2020-05-11	4.92999	0.00190392	BMP4;MAPK9;SHH;MDK;FURIN
Glutathione metabolism	BioPlanet_2019	0.0198756	15.9615	12/51	2.552	0.00192174	RRM1;RRM2;GPX4;GSTO1;GSR;IDH2;SMS;MGST1;GPX7;MGST2;PGD;SRM
mRNA stability regulation by proteins that bind AU-rich elements	BioPlanet_2019	0.0202946	13.3502	17/86	2.14397	0.0019757	PSMD11;ANP32A;YWHAZ;PSMA5;ZFP36;PSMA3;PSMD7;XPO1;PSMA4;PSMC6;PSMA2;EXOSC9;PSME4;PSMB1;PSMD1;DCP2;EXOSC1
Interleukin-1 processing	BioPlanet_2019	0.0204706	38.4966	2020-04-07	6.19771	0.00200639	IL1A;IL1B;NFKB1;NFKB2
Leishmaniasis	BioPlanet_2019	0.0210123	13.961	15/72	2.25958	0.0020734	JUN;NOS2;NCF2;PRKCB;FOS;PTGS2;TNF;NFKB1;NFKBIA;IL1A;HLA-DMA;IL1B;HLA-DOA;HLA-DQA2;MAPK3
RhoA signaling pathway	BioPlanet_2019	0.0213064	16.3263	11/45	2.65124	0.00211653	MAP2K4;JUN;PARD6A;SRF;CFL1;PIP5K1A;FOS;PLD1;PRKCZ;VCL;SLC9A1
Signaling by interleukins	BioPlanet_2019	0.0214652	12.2269	20/109	1.99009	0.00214652	LYN;MAP2K4;SHC1;RIPK2;IL1R2;TYK2;YWHAZ;NFKB1;RBX1;NFKB2;HCK;IL1A;IL6;IRAK2;IL1B;PTK2B;KRAS;SQSTM1;HRAS;MAPK3
Other semaphorin interactions	BioPlanet_2019	0.0214991	24.9555	2020-06-16	4.06725	0.00216414	SEMA7A;PLXND1;SEMA6D;PLXNA2;PLXNA1;PLXNC1
Adipogenesis	BioPlanet_2019	0.0231728	11.3554	23/133	1.87562	0.00234797	MEF2A;CEBPA;FOXC2;MEF2C;CEBPB;SMAD3;GTF3A;LIF;NR2F1;OSM;TNF;BMP4;LIPE;IL6;CYP26B1;KLF6;BMP1;NAMPT;LMNA;CTNNB1;LPIN1;MEF2D;PPARD
Signaling by TGF-beta receptor complex	BioPlanet_2019	0.0236628	13.8656	14/66	2.30066	0.00241329	CDKN2B;SMAD3;CCNT1;CCNC;FURIN;PRKCZ;TGFBR1;TGFBR2;FKBP1A;XPO1;TFDP1;PARD6A;MYC;JUNB
Alpha-6 beta-1 and alpha-6 beta-4 integrin signaling	BioPlanet_2019	0.0248792	15.4842	11/46	2.59361	0.00255383	IL1A;CASP7;LAMA2;YWHAQ;LAMC3;SHC1;LAMA4;HRAS;YWHAZ;YWHAG;YWHAH
Epstein-Barr virus LMP1 signaling	BioPlanet_2019	0.0266709	20.3408	2020-07-22	3.451	0.0027554	CXCL8;CCL20;CCL5;TRAF1;TNF;NFKB1;NFKB2
Interleukin-7 interactions in immune response	BioPlanet_2019	0.0283693	16.7266	9/34	2.871	0.00294966	CDKN2D;CXCL10;JUN;CXCL8;CXCL12;CXCL1;PPBP;CXCL3;CXCL5
SRF and microRNAs in smooth muscle differentiation and proliferation	BioPlanet_2019	0.0288369	26.2264	2020-05-12	4.51916	0.00301737	MEF2A;MEF2C;SRF;NKX2-5;MEF2D
Endocytotic role of NDK, phosphins and dynamin	BioPlanet_2019	0.0293071	22.1292	2020-06-17	3.828	0.00308598	PPP3CA;PPP3CB;BIN1;CALM3;CALM1;CALM2
Developmental biology	BioPlanet_2019	0.0302301	8.30602	56/420	1.44613	0.00320319	NRP1;PLXND1;ITGB3;PITPNA;CLTA;CCNC;RBPJ;TNF;CDH4;CFL1;NCK2;ITGAV;PLXNC1;HRAS;SCN1B;MEF2A;MEF2C;UNC5B;SEMA6D;GFRA2;DNM3;COL2A1;COL6A1;COL6A3;CEBPA;SEMA7A;CEBPB;HDAC3;FURIN;NTN1;CACNA1H;MYL12B;CACNA1G;PAK1;ABLIM2;MED31;PLXNA2;PLXNA1;PAK6;SCN7A;CTNNA2;MEF2D;MYH10;MAPK3;FARP2;SMAD3;NR2F2;NFKB1;COL1A1;COL1A2;CDK5;CDK4;DLG4;COL9A1;CTNNB1;KRAS
Binding of chemokines to chemokine receptors	BioPlanet_2019	0.0300878	13.8397	12/54	2.41022	0.00320804	CXCL6;CXCL10;CXCL8;CXCL12;CCL20;CCL5;CCL2;CXCL1;PPBP;CXCL3;CX3CL1;CXCL5
Alzheimer's disease	BioPlanet_2019	0.0312935	9.87104	27/169	1.73279	0.00335731	COX7B;NDUFB8;NDUFB7;NDUFB6;ITPR1;NDUFA4L2;ATP5C1;ATP5O;TNF;PPP3CA;PPP3R1;CASP7;PPP3CB;CASP3;MAPK3;NDUFA6;NDUFA2;ADAM10;SDHB;ADAM17;COX7A2L;CDK5;NDUFS6;IL1B;CALM3;CALM1;CALM2
Alpha-M beta-2 integrin signaling	BioPlanet_2019	0.0313751	15.0464	10/41	2.64536	0.00338685	LYN;HCK;IL6;PLAU;PLAT;PRKCZ;TNF;MMP9;NFKB1;ICAM1
Response to elevated platelet cytosolic calcium	BioPlanet_2019	0.0316888	11.8585	16/83	2.09079	0.0034417	PRKCG;PRKCB;ITGB3;PLEK;PDGFB;F13A1;ACTN4;PPBP;CLU;THBS1;CFL1;STX4;GAS6;CALM1;PPIA;VCL
Diurnally regulated genes with circadian orthologs	BioPlanet_2019	0.0333723	13.9537	11/48	2.48554	0.00364664	HIST1H2BN;IDI1;CLDN5;CEBPB;HLA-DMA;PSMA4;TUBB3;TOB1;CLOCK;PIGF;ETV6
Presenilin action in Notch and Wnt signaling	BioPlanet_2019	0.0331712	13.9537	11/48	2.48554	0.00364664	JUN;ADAM17;MYC;ADAM10;CTNNB1;FOS;NLK;RBPJ;DKK1;MAPK3;PPARD
Cytokines and inflammatory response	BioPlanet_2019	0.0330131	15.6537	9/35	2.78897	0.00365111	IL1A;CSF3;CD4;IL6;CXCL8;CSF1;IL1B;CXCL1;TNF
TSP1-induced apoptosis in microvascular endothelial cell	BioPlanet_2019	0.0334387	30.3359	2020-04-08	5.42299	0.00372033	JUN;CASP3;FOS;THBS1
Influence of Ras and Rho proteins on G1 to S transition	BioPlanet_2019	0.0337646	16.6903	2020-08-29	2.992	0.00377895	NFKBIA;PAK1;TFDP1;CDK4;CDK2;HRAS;NFKB1;MAPK3
Thyroid cancer	BioPlanet_2019	0.033566	16.6903	2020-08-29	2.992	0.00377895	RET;PAX8;MYC;LEF1;CTNNB1;KRAS;HRAS;MAPK3
ECM-receptor interaction	BioPlanet_2019	0.0344007	11.4614	16/84	2.0659	0.00389571	LAMA2;LAMC3;ITGB3;LAMA4;THBS2;THBS1;THBS3;COL1A1;COL2A1;COL1A2;IBSP;COL6A1;DAG1;ITGA8;COL6A3;ITGAV
Nucleotide metabolism	BioPlanet_2019	0.037381	11.8416	14/70	2.1692	0.00425796	RRM1;RRM2;TXNRD1;AK1;GSR;GMPS;GMPR;PAICS;NT5E;PNP;GUK1;PPAT;HPRT1;ADSS
Nucleotide di- and triphosphate biosynthesis and interconversion	BioPlanet_2019	0.0372857	19.7242	2020-06-18	3.61533	0.00427181	RRM1;RRM2;GUK1;TXNRD1;AK1;GSR
TNFR2 signaling pathway	BioPlanet_2019	0.0370714	19.7242	2020-06-18	3.61533	0.00427181	NFKBIA;DUSP1;TNFAIP3;TRAF1;TNFRSF1B;NFKB1
Interleukin-5 signaling pathway	BioPlanet_2019	0.0372593	13.2574	11/49	2.43481	0.00431813	LYN;JUN;CD4;IL6;SHC1;MYC;IL1B;RPS6;KRAS;FOS;MAPK3
Folate metabolism	BioPlanet_2019	0.0374752	12.1604	13/63	2.23806	0.00436797	CSF1;SHMT1;PLAT;SOD2;TNF;SOD3;NFKB1;ICAM1;NFKB2;IL6;IL1B;CCL2;FOLR2
Thromboxane A2 receptor signaling	BioPlanet_2019	0.0375277	12.6117	12/56	2.32414	0.00439894	PRKCG;LYN;HCK;GNA14;VCAM1;PRKCB;NOS3;GNA12;PRKCZ;SELE;ICAM1;TGM2
p75 neurotrophin receptor-mediated signaling	BioPlanet_2019	0.0387214	9.89944	21/124	1.83682	0.00456451	NGFR;MMP7;HDAC3;SHC1;RIPK2;RASGRF2;MMP3;FURIN;KALRN;PRKCZ;RTN4;NFKB1;TIAM2;NFKBIA;AKAP13;MAPK9;ADAM17;CASP3;SQSTM1;BIRC2;BIRC3
PDGFA signaling pathway	BioPlanet_2019	0.0400143	15.4765	2020-08-30	2.89226	0.00474342	MAP2K4;JUN;SHC1;PRKCB;SRF;FOS;HRAS;MAPK3
TNFR1 signaling pathway	BioPlanet_2019	0.039792	15.4765	2020-08-30	2.89226	0.00474342	MAP2K4;PAK1;JUN;PRKDC;CASP3;LMNA;TNF;BIRC3
Rac1 cell motility signaling pathway	BioPlanet_2019	0.0405767	11.3903	14/71	2.13865	0.00486382	MAP2K4;JUN;CADM1;NCF2;ARPC5;PLD1;MAPK9;PAK1;ARPC2;CDK5;CFL1;CHN1;PIP5K1A;CTNNB1
Endothelins	BioPlanet_2019	0.041723	11.66	13/64	2.20309	0.00502887	PRKCG;EDN1;JUN;PRKCB;ADCY4;FOS;SLC9A1;GNA14;COL1A2;GNA12;PTK2B;HRAS;MAPK3
Ubiquitin-mediated degradation of phosphorylated Cdc25A	BioPlanet_2019	0.041495	11.66	13/64	2.20309	0.00502887	NQO1;PSMD11;CKS1B;PSMA5;PSMA3;PSMD7;PSMA4;PSMC6;PSMA2;PSME4;PSMB1;CDK2;PSMD1
Pathogenic Escherichia coli infection	BioPlanet_2019	0.0419721	12.0463	12/57	2.28337	0.00511448	TUBA1A;KRT18;YWHAQ;ARPC2;TUBB3;NCK2;CTNNB1;CD14;ARPC5;YWHAZ;ACTG1;TUBA8
Unfolded protein response	BioPlanet_2019	0.0429187	10.8075	15/79	2.05936	0.00525825	CXCL8;SHC1;DNAJC3;EXOSC9;DNAJB11;LMNA;CCL2;HDGF;TPP1;ATP6V0D1;EXTL3;ATF3;DCP2;EXOSC1;SULT1A3
Actin cytoskeleton regulation	BioPlanet_2019	0.04463	8.24076	33/226	1.58371	0.00549747	CYFIP1;ITGB3;PDGFB;ITGAE;MYL12B;ACTG1;SLC9A1;PAK1;FGF8;SCIN;PDGFD;PDGFC;CFL1;GNA12;PIP5K1A;PAK6;ITGAV;PIP4K2C;CD14;HRAS;MYH10;MAPK3;F2R;RASSF7;ACTN4;ARPC5;TIAM2;FGF14;ARPC2;ITGA8;PIK3C3;KRAS;VCL
Neurotrophin signaling pathway	BioPlanet_2019	0.0445379	9.40016	21/126	1.80766	0.00551563	SHC4;NGFR;JUN;SHC1;RIPK2;YWHAZ;NFKB1;NFKBIA;MAPK9;YWHAQ;IRAK2;CALM3;KRAS;CALM1;NFKBIE;CALM2;HRAS;SH2B3;YWHAG;YWHAH;MAPK3
Toll receptor cascades	BioPlanet_2019	0.0459733	8.80489	25/159	1.70534	0.00572383	UBE2D2;TNFAIP3;UBE2L6;UBE2J2;UBE2J1;MAPK9;UBE2Q1;IRAK2;CTSK;CD14;CTSB;MAPK3;MEF2A;UBE2F;MAP2K4;MEF2C;JUN;RIPK2;FOS;NFKB1;NFKB2;SIGIRR;NFKBIA;DNM3;PIK3C3
Chromosome maintenance	BioPlanet_2019	0.0473764	9.71921	18/103	1.89542	0.00592989	HIST1H2BN;HIST1H2BM;NPM1;HIST1H2BO;HIST1H2BJ;HIST1H2BL;HIST1H2AJ;HIST2H2AC;POLD4;HIST1H4A;LMNA;NHP2;HIST1H2AD;HIST1H2BH;CENPN;HIST1H2BB;HIST1H2AB;HIST1H2BC
Nuclear beta-catenin signaling and target gene transcription regulation	BioPlanet_2019	0.0471539	10.4267	15/80	2.03362	0.00593328	JUN;CXCL8;CTNNBIP1;LEF1;DKK1;MMP9;YWHAZ;CACNA1G;XPO1;YWHAQ;MYC;CTNNB1;SNAI2;YWHAG;YWHAH
Epidermal growth factor receptor (EGFR) pathway	BioPlanet_2019	0.0475798	9.49227	19/111	1.85652	0.00601838	PRKCG;SHC4;MAP2K4;JUN;PRKCB;SHC1;PRKCZ;MAPK15;ACTG2;ACTG1;ACTA2;MAPK9;RHOT2;RHOJ;NCK2;KRAS;HRAS;RHOQ;MAPK3
Degradation of beta-catenin by the destruction complex	BioPlanet_2019	0.0494199	10.5454	14/73	2.08005	0.00628386	PSMD11;PPP2R5C;RBX1;PSMA5;PSMA3;CD4;PSMD7;PSMA4;PSMC6;PSMA2;PSME4;PSMB1;PSMD1;CTNNB1
Myc repressed pathway	BioPlanet_2019	0.0491639	10.5454	14/73	2.08005	0.00628386	CEBPA;CDKN2B;HDAC3;SMAD3;CFLAR;CLU;DKK1;COL1A2;PPP2R4;FTH1;MYC;CCL5;TMEM126A;IRF8

## Sheet: Epithelial gene sets
Epithelial Gene Set Enrichment in K27M mutant pHGG overexpressed genes
9 Manually Selected Epithelial Gene Sets	pvalue for overlap with H3K27M-high EMT genes (hypergeometric test)	pvalue for overlap of 26 random genes with epithelial gene sets (hypergeometric test)
GO_EPITHELIUM_DEVELOPMENT	pvalue<3.396e-12	Zero overlap
GO_NEURAL_TUBE_DEVELOPMENT	pvalue<0.002	Zero overlap
GO_NEURAL_TUBE_FORMATION	pvalue<0.001	Zero overlap
GO_TUBE_MORPHOGENESIS	pvalue<1.834e-15	pvalue<0.34
GO_TUBE_DEVELOPMENT	pvalue<1.735e-14	pvalue<0.395
GO_TUBE_FORMATION	pvalue<0.002	Zero overlap
GO_EPITHELIAL_CELL_DEVELOPMENT	pvalue<0.088	Zero overlap
GO_EPITHELIAL_CELL_DIFFERENTIATION	pvalue<3.587e-04	Zero overlap
GO_EPITHELIAL_CELL_FATE_COMMITMENT	Zero overlap	Zero overlap

## Sheet: DIPG-only analysis
DIPG only analysis
Limma differential expression (pvalue<0.1, DEStatus=1 overexpressed in H3K27M DIPG)				overlap of 48 DIPG H3K27M-high genes with epithelial gene sets (hypergeometric test)		pvalue for overlap of 48 random genes with epithelial gene sets (hypergeometric test)
Gene	DEStatus	pvalue		GO_EPITHELIUM_DEVELOPMENT	pvalue<0.021	pvalue<0.29
ACADL	1	3.73e-07		GO_NEURAL_TUBE_DEVELOPMENT	pvalue<0.124	Zero overlap
AOX1	1	2.27e-05		GO_NEURAL_TUBE_FORMATION	p<0.083	Zero overlap
ATP5F1P5	1	9.63e-07		GO_TUBE_MORPHOGENESIS	pvalue<0.007	pvalue<0.5
BANF1P1	1	1.51e-07		GO_TUBE_DEVELOPMENT	pvalue<0.002	pvalue<0.6
BEND4	1	1.03e-05		GO_TUBE_FORMATION	pvalue<0.115	Zero overlap
BTC	1	6.26e-05		GO_EPITHELIAL_CELL_DEVELOPMENT	Zero overlap	Zero overlap
BVES-AS1	1	5.23e-05		GO_EPITHELIAL_CELL_DIFFERENTIATION	Zero overlap	pvalue<0.13
C11orf63	1	5.13e-08		GO_EPITHELIAL_CELL_FATE_COMMITMENT	Zero overlap	Zero overlap
C11orf70	1	3.4e-05
CCSER1	1	9.68e-05
CTD-2319I12.2	1	2.46e-05
CTD-3154N5.2	1	0.00011617
DSCAS	1	0.0001119
EDARADD	1	1.98e-05
EIF1B-AS1	1	0.0001006
ENO1P1	1	2.16e-06
EPB41L4A	1	1.53e-05
EPHA7	1	6.05e-05
EYA1	1	1.12e-05
FAM162B	1	1.62e-08
FGF13-AS1	1	9.49e-05
FOXP2	1	3.03e-07
HERC5	1	5.73e-06
KCNB2	1	4.4e-05
LINC01024	1	4.9e-05
LRRIQ1	1	1.32e-05
MDFIC	1	1.91e-06
NMNAT3	1	6.48e-05
NPY5R	1	1.25e-06
NSUN7	1	2.34e-05
NUP62CL	1	4.9e-05
PBX3	1	6.97e-06
PLAG1	1	3.27e-06
PPFIA2	1	3.3e-05
RNF175	1	5.34e-06
RORB	1	5.55e-05
RP11-235D19.2	1	5.88e-05
RP11-255H23.2	1	2.83e-05
RP11-439K3.1	1	8.16e-05
RP11-454P7.3	1	4.3e-05
RP4-555D20.1	1	8.87e-05
RP4-555D20.2	1	5.03e-05
RUNX1T1	1	7.98e-06
SATB1-AS1	1	6.25e-05
SFRP2	1	0.00011185
TENM3	1	1.43e-05
TRPC4	1	8.01e-05
ZFPM2	1	3.14e-05
ATP6V1B1	-1	3.05e-10
BARX1	-1	2.26e-07
EN1	-1	4.79e-05
FOXD1	-1	5.39e-08
HAND2	-1	7.28e-05
HOXA10	-1	1.05e-07
HOXA11	-1	0.00010248
HOXA5	-1	8.73e-05
HOXA7	-1	1.73e-06
HOXA9	-1	5.37e-08
HOXB4	-1	9.58e-05
LHX2	-1	6.46e-05
MNX1	-1	1.86e-05
NPTX2	-1	4.26e-05
NR2E1	-1	8.04e-05
PITX1	-1	9.97e-05
RAB34	-1	5.61e-06
SATB2	-1	1.57e-06
SIM2	-1	1e-06
TLX1	-1	8.13e-10
ULBP1	-1	1.54e-06
VAX2	-1	4.89e-14
VPS37B	-1	1.21e-08
ZNF219	-1	2.65e-05
