# Supplementary material for: Identification of a differentiation stall in epithelial mesenchymal transition in histone H3–mutant diffuse midline glioma
Source: Gigascience. 2020 Dec 15;9(12):giaa136. doi: 10.1093/gigascience/giaa136 (PMC7736793; doi:10.1093/gigascience/giaa136)
Supplement: giaa136_Supplemental_Files [file giaa136_supplemental_files.zip › Supplementary Table 3.xlsx]

## Sheet: Organoid cell type marker genes
Cell type markers
Neural stem cells	ABCG2	CXCR4	FGFR4	FZD1	GLUT1	NOTCH1	NOTCH2	CD15	CD133	BMI1	SMARCA4	FABP7	MSI1	MSI2NES	NEUROD1	GNL3	SOX1	SOX2	SOX9	VIM	NEUROD6	SOX9	VIM	NEUROD6
Intermediate Progenitor Cells	EOMES	HES1	SOX2
Radial Glia Cells	SLC1A3	FABP7	NES	PAX6	SOX2	VIM	GLI3	PDGFD	HES1	PTN	EMX2	NNAT	TLE4
Glial-Restricted Progenitors	A2B5	FGFR1	GFAP	NES	NCAM1	TUBB3
Astrocytes	CD44	SLC1A3	FGFR3	GFAP	S100B
Oligodendrocytes	OLIG1	OLIG2	EZH2	GALC	MOG	NKX2-2	SOX10
Neuron Progenitors	ISL1	ISL2	NEUROG2	OLIG2	NCAM1	TUBB3	MAP2
Neurons	CHAT	ISL1	ISL2	NEUROG2	OLIG2	HB9	MAP2	NEFL	NEFM	DLG4	NR1A2	PPP1R1B	GAD2	GAD1	VAMP2	VMAT2	TH	NR4A2	PAX2	PAX6
Cajal-Retzius Neurons	RELN	EOMES	NHLH1	LHX9
Neuroepithelium	HES3	NR2F1	LIN28

## Sheet: EMT completion signature
Gene signature for EMT completion single cell score
Gene	Literature source
VIM	PMID: 16567498
CDH2	PMID: 16567498
FN1	PMID: 16567498
MMP2	PMID: 16567498
ZEB1	PMID: 28073171
ZEB2	PMID: 28073171
SMAD2	PMID: 20945383

## Sheet: H3K27M-up genes expressed in or
Genes overexpressed in H3K27M glioma total RNA seq which pass cerebral organoid single cell expression filter
A2M-AS1
ACRV1
ADO
AGPAT4
ARRDC4
AZIN1
B3GALNT1
BCAT1
BCHE
BEGAIN
BEX5
BMI1
C10orf35
C11orf70
C19orf81
C1QTNF4
C1orf198
C2orf27A
C4orf48
C5orf38
C9orf40
CA3
CASC10
CASC15
CBX2
CCDC136
CDKN1C
CENPV
CHCHD7
COL11A1
CRHR1-IT1
CRNDE
CTB-79E8.3
CYP27C1
DCTD
DHCR24
DNAJC1
DTNB
DUSP15
EFNB3
ENPP2
FAIM
FAM155A
FHIT
FKBP1B
GDAP1L1
GLTP
GLYATL2
GNAI1
GPR85
GYG2
GYPC
HCG23
HINT3
HIST1H2AC
HIST2H2BE
HMGA1
HNRNPA1P7
IER2
IGF2BP2
IGLON5
IGSF1
IMMP2L
IRX2
JUN
KRT18
LCORL
LIN28B
LRRC34
LRRIQ1
LTBP4
MAP7
MDFI
MECOM
MEIS3
MGMT
MLF1
NAP1L3
NEFM
NEGR1
NIPSNAP3A
NNAT
NR2F2-AS1
NT5DC1
NUDT16
OPN3
OPTN
OXR1
PAWR
PBX3
PCLO
PCSK1N
PERP
PLAG1
PRKACB
PRKCZ
PROM1
PURG
RAB33A
RHOBTB3
RIMS2
RNF144A
RNF175
ROR2
RP11-1277A3.2
RP11-20O24.4
RP11-25K19.1
RP11-326G21.1
RP11-364B14.3
RP11-486G15.2
RP11-561C5.4
RP6-24A23.3
RP6-24A23.7
RPL24P2
RPL39L
SBF2-AS1
SFRP1
SFRP2
SIMC1
SIRT2
SLC1A6
STARD4
STMN2
STX2
SUPT3H
SVIP
SYT1
TCF7L2
TENM2
TENM3
THEM4
TLE4
TMSB15B
TOM1L1
TOX
TRIM36
TTC9B
UBE2Q2
USP44
USP46
VRK2
WASF1
WFDC2
WNT7B
WWP1
XKR6
ZDBF2
ZNF204P
ZNF326
ZNF621
ZNRF2P1
ZNRF2P2
