# Supplementary material for: Identification of a differentiation stall in epithelial mesenchymal transition in histone H3–mutant diffuse midline glioma
Source: Gigascience. 2020 Dec 15;9(12):giaa136. doi: 10.1093/gigascience/giaa136 (PMC7736793; doi:10.1093/gigascience/giaa136)
Supplement: giaa136_Supplemental_Files [file giaa136_supplemental_files.zip › Supplementary Table 4 Revision1.xlsx]

## Sheet: EMT genes in glioma single cell
EMT genes which pass glioma single cell expression filter (used as input for glioma single cell clustering)
ACTN4
ADAM15
ADIPOR1
AKNA
AMD1
APLP1
ARHGEF1
ARHGEF18
ASNS
ATF3
ATP1A1
B2M
BAMBI
BASP1
BCL6
BCL9L
BMP1
BMP2
BMP7
CADM1
CALD1
CALU
CAP2
CD59
CD68
CDH11
CDH2
CDH6
CHKA
CLASP1
CLASP2
COL11A1
COL16A1
COL4A2
COL6A1
COPA
CTHRC1
CTNNB1
CTNND1
CUL7
DAB2IP
DAG1
DDX17
DDX5
DLG5
DPYSL3
DST
DUSP1
EDIL3
EFEMP2
EFNA1
EGR2
ELN
EMP3
ENO2
EPB41L5
EZH2
F11R
F3
FBLN1
FBN2
FERMT2
FGFR2
FKBP1A
FLNA
FN1
FOS
FSTL1
FUZ
GADD45A
GADD45B
GALK1
GBP4
GCNT2
GJA1
GLIPR2
GPC1
GPX7
GSK3B
HAS2
HDAC2
HEY1
HIF1A
HNRNPAB
HTRA1
ID1
ID2
ID4
IFIT3
IFITM3
IGFBP2
IL11
INMT
ISG15
ITGA2
ITGAV
ITGB1
JAG1
JUN
KLF10
KLHL12
LAMB1
LAMC1
LAMC2
LDLRAD4
LGALS1
LOXL3
LRP1
LRP6
MAD2L2
MATN2
MCM7
MDK
MEST
MFAP5
MMP14
MMP2
MTHFD2
MTOR
MYH9
NNT
NOLC1
NOTCH1
NOTCH2
NR4A1
NT5E
NTM
NUMB
OLFM1
PADI2
PARD3
PBLD
PC
PDCD4
PDCD6
PDGFRA
PDPN
PEF1
PFN2
PHGDH
PHLDB1
PLOD1
PLOD2
PLOD3
PMEPA1
PMP22
POFUT2
PPIB
PPP2CA
PRKCZ
PRRX1
PTEN
PVR
QSOX1
RBPJ
RGCC
RHOA
RHOB
RPS27A
RTN4
SAT1
SDC4
SDCBP
SDHAF2
SERPINE2
SERPINH1
SFRP1
SGCB
SGCD
SGK1
SLC3A2
SLC6A8
SLIT2
SMAD2
SMAD3
SMAD4
SOX9
SPARC
SPOCK1
SPRY1
SRM
STAT1
STRAP
TCF7L2
TCOF1
TGFB1I1
TGFB2
TGFBR1
THBS2
THY1
TIAM1
TIMP1
TIMP3
TNC
TPM1
TPM2
TPM4
TRIM28
TSC22D1
UBA52
UBB
UBC
VCAN
VIM
WIPF1
WNT5A
WWTR1

## Sheet: Glioma cell clusters
Glioma single cell clusters based on EMT gene expression
sample	cluster
ARHGEF18	A
ATF3	A
ATP1A1	A
CALD1	A
CALU	A
CDH2	A
CDH6	A
COL4A2	A
DAG1	A
EFEMP2	A
EMP3	A
F3	A
FERMT2	A
FLNA	A
GADD45A	A
GALK1	A
HIF1A	A
IFIT3	A
IFITM3	A
IGFBP2	A
ISG15	A
LAMC1	A
LGALS1	A
MDK	A
MMP14	A
NT5E	A
PDPN	A
PEF1	A
PLOD1	A
PLOD2	A
PPIB	A
SERPINH1	A
SLC3A2	A
SMAD4	A
SPARC	A
SPRY1	A
STAT1	A
TGFB1I1	A
TIMP1	A
TPM4	A
VIM	A
WWTR1	A
BASP1	B
CDH11	B
COL6A1	B
DLG5	B
FBN2	B
FN1	B
FSTL1	B
GBP4	B
GJA1	B
GPC1	B
HEY1	B
ID4	B
KLHL12	B
MFAP5	B
NOTCH1	B
NOTCH2	B
NTM	B
PHGDH	B
POFUT2	B
SOX9	B
TGFB2	B
TIMP3	B
TNC	B
WNT5A	B
BMP1	C
ELN	C
FBLN1	C
ID1	C
JUN	C
MATN2	C
PARD3	C
PC	C
SDC4	C
TPM2	C
ASNS	D
CAP2	D
CUL7	D
EGR2	D
FKBP1A	D
HAS2	D
NOLC1	D
PDCD4	D
PDCD6	D
PFN2	D
PPP2CA	D
RPS27A	D
SDHAF2	D
SMAD2	D
STRAP	D
TCF7L2	D
UBA52	D
VCAN	D
BAMBI	E
BCL6	E
BCL9L	E
BMP7	E
CADM1	E
COL11A1	E
CTNNB1	E
DAB2IP	E
DDX17	E
ENO2	E
EPB41L5	E
FOS	E
GCNT2	E
GPX7	E
GSK3B	E
HNRNPAB	E
IL11	E
INMT	E
LAMC2	E
MAD2L2	E
MTOR	E
NNT	E
PRRX1	E
PTEN	E
PVR	E
RBPJ	E
SLC6A8	E
SMAD3	E
SRM	E
THY1	E
TRIM28	E
TSC22D1	E
BMP2	F
CLASP1	F
COPA	F
DDX5	F
DPYSL3	F
EZH2	F
HDAC2	F
JAG1	F
LAMB1	F
LRP6	F
MCM7	F
MEST	F
SFRP1	F
CD59	G
CTHRC1	G
ITGAV	G
LRP1	G
OLFM1	G
PDGFRA	G
SERPINE2	G
SLIT2	G
TPM1	G
ACTN4	H
ADAM15	H
ADIPOR1	H
AMD1	H
APLP1	H
CLASP2	H
COL16A1	H
DST	H
EDIL3	H
EFNA1	H
FGFR2	H
FUZ	H
GLIPR2	H
ITGA2	H
LDLRAD4	H
PADI2	H
PBLD	H
PHLDB1	H
PLOD3	H
PMP22	H
PRKCZ	H
QSOX1	H
RHOA	H
RTN4	H
SGCB	H
SGCD	H
SPOCK1	H
THBS2	H
UBB	H
UBC	H
WIPF1	H
AKNA	I
ARHGEF1	I
B2M	I
CD68	I
CHKA	I
CTNND1	I
DUSP1	I
F11R	I
GADD45B	I
HTRA1	I
ID2	I
ITGB1	I
KLF10	I
LOXL3	I
MMP2	I
MTHFD2	I
MYH9	I
NR4A1	I
NUMB	I
PMEPA1	I
RGCC	I
RHOB	I
SAT1	I
SDCBP	I
SGK1	I
TCOF1	I
TGFBR1	I
TIAM1	I

## Sheet: Glioma cluster gene signatures
Gene signature for each glioma single cell cluster (maximum mean expression)
Gene	Cluster
ARHGEF18	A
ATF3	A
ATP1A1	A
CALD1	A
CALU	A
CDH2	A
CDH6	A
COL4A2	A
DAG1	A
EFEMP2	A
EMP3	A
F3	A
FERMT2	A
FLNA	A
GADD45A	A
GALK1	A
HIF1A	A
IFIT3	A
IFITM3	A
IGFBP2	A
ISG15	A
LAMC1	A
LGALS1	A
MDK	A
MMP14	A
NT5E	A
PDPN	A
PEF1	A
PLOD1	A
PLOD2	A
PPIB	A
SERPINH1	A
SLC3A2	A
SMAD4	A
SPARC	A
SPRY1	A
STAT1	A
TGFB1I1	A
TIMP1	A
TPM4	A
VIM	A
WWTR1	A
BASP1	B
CDH11	B
COL6A1	B
DLG5	B
FBN2	B
FN1	B
FSTL1	B
GBP4	B
GJA1	B
GPC1	B
HEY1	B
ID4	B
KLHL12	B
MFAP5	B
NOTCH1	B
NOTCH2	B
NTM	B
PHGDH	B
POFUT2	B
SOX9	B
TGFB2	B
TIMP3	B
TNC	B
WNT5A	B
BMP1	C
ELN	C
FBLN1	C
ID1	C
JUN	C
MATN2	C
PARD3	C
PC	C
SDC4	C
TPM2	C
ASNS	D
CAP2	D
CUL7	D
EGR2	D
FKBP1A	D
HAS2	D
NOLC1	D
PDCD4	D
PDCD6	D
PFN2	D
PPP2CA	D
RPS27A	D
SDHAF2	D
SMAD2	D
STRAP	D
TCF7L2	D
UBA52	D
VCAN	D
BAMBI	E
BCL6	E
BCL9L	E
BMP7	E
CADM1	E
COL11A1	E
CTNNB1	E
DAB2IP	E
DDX17	E
ENO2	E
EPB41L5	E
FOS	E
GCNT2	E
GPX7	E
GSK3B	E
HNRNPAB	E
IL11	E
INMT	E
LAMC2	E
MAD2L2	E
MTOR	E
NNT	E
PRRX1	E
PTEN	E
PVR	E
RBPJ	E
SLC6A8	E
SMAD3	E
SRM	E
THY1	E
TRIM28	E
TSC22D1	E
BMP2	F
CLASP1	F
COPA	F
DDX5	F
DPYSL3	F
EZH2	F
HDAC2	F
JAG1	F
LAMB1	F
LRP6	F
MCM7	F
MEST	F
SFRP1	F
CD59	G
CTHRC1	G
ITGAV	G
LRP1	G
OLFM1	G
PDGFRA	G
SERPINE2	G
SLIT2	G
TPM1	G
ACTN4	H
ADAM15	H
ADIPOR1	H
AMD1	H
APLP1	H
CLASP2	H
COL16A1	H
DST	H
EDIL3	H
EFNA1	H
FGFR2	H
FUZ	H
GLIPR2	H
ITGA2	H
LDLRAD4	H
PADI2	H
PBLD	H
PHLDB1	H
PLOD3	H
PMP22	H
PRKCZ	H
QSOX1	H
RHOA	H
RTN4	H
SGCB	H
SGCD	H
SPOCK1	H
THBS2	H
UBB	H
UBC	H
WIPF1	H
AKNA	I
ARHGEF1	I
B2M	I
CD68	I
CHKA	I
CTNND1	I
DUSP1	I
F11R	I
GADD45B	I
HTRA1	I
ID2	I
ITGB1	I
KLF10	I
LOXL3	I
MMP2	I
MTHFD2	I
MYH9	I
NR4A1	I
NUMB	I
PMEPA1	I
RGCC	I
RHOB	I
SAT1	I
SDCBP	I
SGK1	I
TCOF1	I
TGFBR1	I
TIAM1	I

## Sheet: H3.3K27M vs H3.1K27M cells
Wilcoxon rank-sum test comparing H3.3K27M cells to H3.1K27M cells
up in H3.1K27M	up in H3.3K27M
RPL18	MALAT1
RPLP1	POU5F1
GSTM1	INMT
EEF2	AXL
RPL37	CPT1A
TPM2	GBP4
UBA52	ST8SIA4
TP53	PIK3C2B
PFN1	NOTCH2
ENO1	GSDMA
NR4A1	F11R
EIF4B	INADL
SPARC	OCLN
RPSA	RRM2
CLNS1A	DSG2
CNIH	SLIT2
STRAP	CD9
HAS2	BMP7
TMEM59	HIP1R
DDOST	MFAP5
BNIP3	DSC3
HIF1A	CD82
HIST1H4C	PRRX1
PHLDA1	PCDH9
FKBP1A	IKBIP
PSMC1	ECT2
POLR1D	ORC6
COPS5	EGR1
VCAN	LIMS1
TCF7L2	TFPI
MMP2	MCL1
EGR2	HNRNPH1
PPIB	B2M
RPS19BP1	SERPINE2
PA2G4	IFI16
RRS1	RTN4
COL16A1	IFIT3
ANGPTL2	LY75
BRIX1	ANK3
AIP	CHDH
KLF10	WNK1
DDX24	CDH10
SDF2	HS3ST1
ETV1	ITGAL
FUZ	TNC
PDCD2	EGFR
EMP1	CLASP2
COL11A1	C1orf210
EPB41L2	DAG1
PGK1	EDIL3
CFL2	CRLF3
SERPINH1	STOM
ARF4	COPA
GNAI1	KLF8
ATP6V1E1	NOTCH1
BCAP31	RBL1
AMD1	EIF5A2
SDHAF2	CD68
SRP14	WWC1
TCEA1	PRKCA
TSC22D1	SPTBN1
PSME1	LRP1
ECH1	STK17B
SNX6	CDH6
AHCY	DPYSL3
SH3KBP1	RNF2
TKT	CADM1
BLMH	HTRA1
TPP2	CALD1
RRAGA	PKD1
EFEMP2	NRP2
CAP2	FBN2
CPE	IFI44
GLUD1	TMPO
BNIP3L	CRY1
PFN2	DLG5
CUL7	SRSF1
PLOD1	CTSB
TIMM10	KLF3
ARPC5L	APLP2
CIAO1	NTM
AP1S2	DUSP1
SLC35A1	ITGAV
PADI2	LETM1
ID1	ZBTB16
ARF6	IL11
FERMT2	CLASP1
EFNA1	CDCP1
SND1	GLG1
PNRC1	ZFX
APLP1	TGFB2
ENOPH1	ST3GAL2
IFITM3	AGAP1
TRIM28	SGK1
HDAC2	CALM3
LRIG1	PSAP
HIST1H2AC	SCD
TPD52	DST
PSMC5	MYH9
BCL11A	UCK2

## Sheet: GSEA H3.1K27M up genes
Gene set enrichment analysis to find pathways enriched in genes overexpressed in H3.1K27M glioma cells (Wilcoxon rank-sum test)
Overlap Results
Collection(s):	BP
# overlaps shown:	100
# genesets in collections:	7350
# genes in comparison (n):	100
# genes in universe (N):	38055
Gene Set Name	# Genes in Gene Set (K)	Description	# Genes in Overlap (k)	k/K	p-value	FDR q-value
GO_CELLULAR_MACROMOLECULE_LOCALIZATION	1897	Any process in which a macromolecule is transported to, and/or maintained in, a specific location at the level of a cell. Localization at the cellular level encompasses movement within the cell, from within the cell to the cell surface, or from one location to another at the surface of a cell. [GOC:mah]	27	0.0142	3.2e-13	2.35e-09
GO_RESPONSE_TO_OXYGEN_LEVELS	394	Any process that results in a change in state or activity of a cell or an organism (in terms of movement, secretion, enzyme production, gene expression, etc.) as a result of a stimulus reflecting the presence, absence, or concentration of oxygen. [GOC:BHF, GOC:mah]	14	0.0355	2.55e-12	9.37e-09
GO_EPITHELIAL_TO_MESENCHYMAL_TRANSITION	139	A transition where an epithelial cell loses apical/basolateral polarity, severs intercellular adhesive junctions, degrades basement membrane components and becomes a migratory mesenchymal cell. [GOC:dph, PMID:14701881]	10	0.0719	3.98e-12	9.76e-09
GO_INTRACELLULAR_PROTEIN_TRANSPORT	1164	The directed movement of proteins in a cell, including the movement of proteins between specific compartments or structures within a cell, such as organelles of a eukaryotic cell. [GOC:mah]	20	0.0172	2.31e-11	4.24e-08
GO_RESPONSE_TO_ENDOGENOUS_STIMULUS	1648	Any process that results in a change in state or activity of a cell or an organism (in terms of movement, secretion, enzyme production, gene expression, etc.) as a result of a stimulus arising within the organism. [GOC:sm]	23	0.014	3.78e-11	5.55e-08
GO_INTRACELLULAR_TRANSPORT	1825	The directed movement of substances within a cell. [GOC:ai]	23	0.0126	2.8e-10	2.67e-07
GO_PROTEIN_LOCALIZATION_TO_ORGANELLE	919	A process in which a protein is transported to, or maintained in, a location within an organelle. [GOC:mah]	17	0.0185	2.85e-10	2.67e-07
GO_ORGANONITROGEN_COMPOUND_BIOSYNTHETIC_PROCESS	1839	The chemical reactions and pathways resulting in the formation of organonitrogen compound. [GOC:pr, GOC:TermGenie]	23	0.0125	3.25e-10	2.67e-07
GO_MESENCHYMAL_CELL_DIFFERENTIATION	217	The process in which a relatively unspecialized cell acquires specialized features of a mesenchymal cell. A mesenchymal cell is a loosely associated cell that is part of the connective tissue in an organism. Mesenchymal cells give rise to more mature connective tissue cell types. [GOC:dph, GOC:jid]	10	0.0461	3.27e-10	2.67e-07
GO_CELLULAR_RESPONSE_TO_ENDOGENOUS_STIMULUS	1384	Any process that results in a change in state or activity of a cell (in terms of movement, secretion, enzyme production, gene expression, etc.) as a result of a stimulus arising within the organism. [GOC:mah]	20	0.0145	4.8e-10	3.53e-07
GO_CELLULAR_RESPONSE_TO_OXYGEN_LEVELS	234	Any process that results in a change in state or activity of a cell (in terms of movement, secretion, enzyme production, gene expression, etc.) as a result of a stimulus reflecting the presence, absence, or concentration of oxygen. [GOC:mah]	10	0.0427	6.8e-10	4.27e-07
GO_RESPONSE_TO_NITROGEN_COMPOUND	975	Any process that results in a change in state or activity of a cell or an organism (in terms of movement, secretion, enzyme production, gene expression, etc.) as a result of a nitrogen compound stimulus. [GOC:pr, GOC:TermGenie]	17	0.0174	6.98e-10	4.27e-07
GO_ANIMAL_ORGAN_MORPHOGENESIS	1034	Morphogenesis of an animal organ. An organ is defined as a tissue or set of tissues that work together to perform a specific function or functions. Morphogenesis is the process in which anatomical structures are generated and organized. Organs are commonly observed as visibly distinct structures, but may also exist as loosely associated clusters of cells that work together to perform a specific f…	17	0.0164	1.69e-09	9.54e-07
GO_MESENCHYME_DEVELOPMENT	276	The process whose specific outcome is the progression of a mesenchymal tissue over time, from its formation to the mature structure. A mesenchymal tissue is made up of loosely packed stellate cells. [GOC:dph]	10	0.0362	3.34e-09	1.75e-06
GO_PROTEOLYSIS	1762	The hydrolysis of proteins into smaller polypeptides and/or amino acids by cleavage of their peptide bonds. [GOC:bf, GOC:mah]	21	0.0119	5.13e-09	2.51e-06
GO_NEGATIVE_REGULATION_OF_DENDRITE_DEVELOPMENT	26	Any process that stops, prevents, or reduces the frequency, rate or extent of dendrite development. [GOC:obol]	5	0.1923	7.13e-09	3.28e-06
GO_RESPONSE_TO_GROWTH_FACTOR	732	Any process that results in a change in state or activity of a cell or an organism (in terms of movement, secretion, enzyme production, gene expression, etc.) as a result of a growth factor stimulus. [GOC:BHF, GOC:mah]	14	0.0191	8.08e-09	3.49e-06
GO_NEGATIVE_REGULATION_OF_CELL_DEATH	1019	Any process that decreases the rate or frequency of cell death. Cell death is the specific activation or halting of processes within a cell so that its vital functions markedly cease, rather than simply deteriorating gradually over time, which culminates in cell death. [GOC:BHF, GOC:dph, GOC:tb]	16	0.0157	1.02e-08	4.17e-06
GO_SUPRAMOLECULAR_FIBER_ORGANIZATION	659	A process that is carried out at the cellular level which results in the assembly, arrangement of constituent parts, or disassembly of a supramolecular fiber, a polymer consisting of an indefinite number of protein or protein complex subunits that have polymerised to form a fiber-shaped structure. [GOC:pr]	13	0.0197	2.01e-08	7.29e-06
GO_INTERSPECIES_INTERACTION_BETWEEN_ORGANISMS	927	Any process in which an organism has an effect on an organism of a different species. [GOC:cc]	15	0.0162	2.08e-08	7.29e-06
GO_PROTEIN_CONTAINING_COMPLEX_ASSEMBLY	1911	The aggregation, arrangement and bonding together of a set of macromolecules to form a protein-containing complex. [GOC:jl]	21	0.011	2.09e-08	7.29e-06
GO_RESPONSE_TO_ABIOTIC_STIMULUS	1230	Any process that results in a change in state or activity of a cell or an organism (in terms of movement, secretion, enzyme production, gene expression, etc.) as a result of an abiotic (not derived from living organisms) stimulus. [GOC:hb]	17	0.0138	2.18e-08	7.29e-06
GO_ESTABLISHMENT_OF_PROTEIN_LOCALIZATION_TO_ORGANELLE	553	The directed movement of a protein to a specific location on or in an organelle. Encompasses establishment of localization in the membrane or lumen of a membrane-bounded organelle. [GOC:mah]	12	0.0217	2.59e-08	8.29e-06
GO_TISSUE_MIGRATION	357	The process in which the population of cells that make up a tissue undergo directed movement. [GOC:ascb_2009, GOC:dph, GOC:tb]	10	0.028	3.81e-08	1.09e-05
GO_RESPONSE_TO_OXYGEN_CONTAINING_COMPOUND	1616	Any process that results in a change in state or activity of a cell or an organism (in terms of movement, secretion, enzyme production, gene expression, etc.) as a result of an oxygen-containing compound stimulus. [GOC:pr, GOC:TermGenie]	19	0.0118	3.83e-08	1.09e-05
GO_APOPTOTIC_PROCESS	1980	A programmed cell death process which begins when a cell receives an internal (e.g. DNA damage) or external signal (e.g. an extracellular death ligand), and proceeds through a series of biochemical events (signaling pathway phase) which trigger an execution phase. The execution phase is the last step of an apoptotic process, and is typically characterized by rounding-up of the cell, retraction of…	21	0.0106	3.84e-08	1.09e-05
GO_CELLULAR_PROTEIN_CONTAINING_COMPLEX_ASSEMBLY	1130	The aggregation, arrangement and bonding together of a set of components to form a protein complex, occurring at the level of an individual cell. [GOC:jl]	16	0.0142	4.27e-08	1.16e-05
GO_REGULATION_OF_ANATOMICAL_STRUCTURE_MORPHOGENESIS	1153	Any process that modulates the frequency, rate or extent of anatomical structure morphogenesis. [GOC:mah]	16	0.0139	5.63e-08	1.48e-05
GO_PROTEIN_LOCALIZATION_TO_MEMBRANE	615	A process in which a protein is transported to, or maintained in, a specific location in a membrane. [GOC:mah]	12	0.0195	8.23e-08	2.08e-05
GO_PROTEIN_LOCALIZATION_TO_ENDOPLASMIC_RETICULUM	142	A process in which a protein is transported to, or maintained in, a location within the endoplasmic reticulum. [GOC:mah]	7	0.0493	1.04e-07	2.55e-05
GO_CELLULAR_RESPONSE_TO_NITROGEN_COMPOUND	634	Any process that results in a change in state or activity of a cell (in terms of movement, secretion, enzyme production, gene expression, etc.) as a result of a nitrogen compound stimulus. [GOC:pr, GOC:TermGenie]	12	0.0189	1.14e-07	2.71e-05
GO_REGULATION_OF_EPITHELIAL_TO_MESENCHYMAL_TRANSITION	91	Any process that modulates the rate, frequency, or extent of epithelial to mesenchymal transition. Epithelial to mesenchymal transition where an epithelial cell loses apical/basolateral polarity, severs intercellular adhesive junctions, degrades basement membrane components and becomes a migratory mesenchymal cell. [GOC:BHF, GOC:dph, GOC:tb]	6	0.0659	1.57e-07	3.62e-05
GO_PROTEIN_MODIFICATION_BY_SMALL_PROTEIN_CONJUGATION_OR_REMOVAL	1098	A protein modification process in which one or more groups of a small protein, such as ubiquitin or a ubiquitin-like protein, are covalently attached to or removed from a target protein. [GOC:mah]	15	0.0137	1.87e-07	4.16e-05
GO_PROTEIN_TARGETING	427	The process of targeting specific proteins to particular regions of the cell, typically membrane-bounded subcellular organelles. Usually requires an organelle specific protein sequence motif. [GOC:ma]	10	0.0234	2.01e-07	4.34e-05
GO_REGULATION_OF_CELLULAR_CATABOLIC_PROCESS	812	Any process that modulates the frequency, rate or extent of the chemical reactions and pathways resulting in the breakdown of substances, carried out by individual cells. [GOC:mah]	13	0.016	2.23e-07	4.68e-05
GO_CELLULAR_RESPONSE_TO_OXYGEN_CONTAINING_COMPOUND	1126	Any process that results in a change in state or activity of a cell (in terms of movement, secretion, enzyme production, gene expression, etc.) as a result of an oxygen-containing compound stimulus. [GOC:pr, GOC:TermGenie]	15	0.0133	2.57e-07	5.25e-05
GO_CELLULAR_MACROMOLECULE_CATABOLIC_PROCESS	1148	The chemical reactions and pathways resulting in the breakdown of a macromolecule, any large molecule including proteins, nucleic acids and carbohydrates, as carried out by individual cells. [CHEBI:33694, GOC:jl]	15	0.0131	3.29e-07	6.53e-05
GO_REGULATION_OF_CELL_DIFFERENTIATION	1863	Any process that modulates the frequency, rate or extent of cell differentiation, the process in which relatively unspecialized cells acquire specialized structural and functional features. [GOC:go_curators]	19	0.0102	3.46e-07	6.57e-05
GO_COTRANSLATIONAL_PROTEIN_TARGETING_TO_MEMBRANE	104	The targeting of proteins to a membrane that occurs during translation. The transport of most secretory proteins, particularly those with more than 100 amino acids, into the endoplasmic reticulum lumen occurs in this manner, as does the import of some proteins into mitochondria. [ISBN:0716731363, PMID:10512867, PMID:16896215]	6	0.0577	3.49e-07	6.57e-05
GO_AMEBOIDAL_TYPE_CELL_MIGRATION	461	Cell migration that is accomplished by extension and retraction of a pseudopodium. [GOC:dph]	10	0.0217	4.04e-07	7.43e-05
GO_REGULATION_OF_CELL_DEATH	1723	Any process that modulates the rate or frequency of cell death. Cell death is the specific activation or halting of processes within a cell so that its vital functions markedly cease, rather than simply deteriorating gradually over time, which culminates in cell death. [GOC:dph, GOC:tb]	18	0.0104	5.22e-07	9.14e-05
GO_POSITIVE_REGULATION_OF_CELLULAR_COMPONENT_ORGANIZATION	1191	Any process that activates or increases the frequency, rate or extent of a process involved in the formation, arrangement of constituent parts, or disassembly of cell structures, including the plasma membrane and any external encapsulating structures such as the cell wall and cell envelope. [GOC:ai]	15	0.0126	5.22e-07	9.14e-05
GO_MACROMOLECULE_CATABOLIC_PROCESS	1375	The chemical reactions and pathways resulting in the breakdown of a macromolecule, any molecule of high relative molecular mass, the structure of which essentially comprises the multiple repetition of units derived, actually or conceptually, from molecules of low relative molecular mass. [CHEBI:33694, GOC:mah]	16	0.0116	5.98e-07	0.000102
GO_ENZYME_LINKED_RECEPTOR_PROTEIN_SIGNALING_PATHWAY	1043	Any series of molecular signals initiated by the binding of an extracellular ligand to a receptor on the surface of the target cell, where the receptor possesses catalytic activity or is closely associated with an enzyme such as a protein kinase, and ending with regulation of a downstream cellular process, e.g. transcription. [GOC:mah, GOC:signaling, ISBN:0185316194]	14	0.0134	6.13e-07	0.000102
GO_PROTEIN_MODIFICATION_BY_SMALL_PROTEIN_CONJUGATION	896	A protein modification process in which one or more groups of a small protein, such as ubiquitin or a ubiquitin-like protein, are covalently attached to a target protein. [GOC:mah]	13	0.0145	6.76e-07	0.00011
GO_ESTABLISHMENT_OF_PROTEIN_LOCALIZATION_TO_ENDOPLASMIC_RETICULUM	117	The directed movement of a protein to a specific location in the endoplasmic reticulum. [GOC:mah]	6	0.0513	6.99e-07	0.000112
GO_POSITIVE_REGULATION_OF_ORGANELLE_ORGANIZATION	620	Any process that increases the frequency, rate or extent of a process involved in the formation, arrangement of constituent parts, or disassembly of an organelle. [GOC:dph, GOC:tb]	11	0.0177	7.51e-07	0.000117
GO_PROTEIN_MATURATION	281	Any process leading to the attainment of the full functional capacity of a protein. [GOC:ai]	8	0.0285	8.28e-07	0.000125
GO_TRANSLATIONAL_INITIATION	193	The process preceding formation of the peptide bond between the first two amino acids of a protein. This includes the formation of a complex of the ribosome, mRNA or circRNA, and an initiation complex that contains the first aminoacyl-tRNA. [ISBN:019879276X]	7	0.0363	8.32e-07	0.000125
GO_OSSIFICATION	385	The formation of bone or of a bony substance, or the conversion of fibrous tissue or of cartilage into bone or a bony substance. [GOC:mtg_mpo, PMID:17572649]	9	0.0234	8.56e-07	0.000126
GO_NEGATIVE_REGULATION_OF_RNA_BIOSYNTHETIC_PROCESS	1246	Any process that stops, prevents or reduces the frequency, rate or extent of RNA biosynthetic process. [GO:jl, GO_REF:0000058, GOC:TermGenie]	15	0.012	9.18e-07	0.000132
GO_REGULATION_OF_EPITHELIAL_CELL_MIGRATION	287	Any process that modulates the frequency, rate or extent of epithelial cell migration. [GOC:BHF, GOC:dph, GOC:tb]	8	0.0279	9.69e-07	0.000137
GO_REGULATION_OF_DNA_TEMPLATED_TRANSCRIPTION_IN_RESPONSE_TO_STRESS	125	Modulation of the frequency, rate or extent of transcription from a DNA template as a result of a stimulus indicating the organism is under stress. The stress is usually, but not necessarily, exogenous (e.g. temperature, humidity, ionizing radiation). [GOC:jl, GOC:txnOH]	6	0.048	1.03e-06	0.000142
GO_REGULATION_OF_ORGANELLE_ORGANIZATION	1259	Any process that modulates the frequency, rate or extent of a process involved in the formation, arrangement of constituent parts, or disassembly of an organelle. [GOC:mah]	15	0.0119	1.04e-06	0.000142
GO_RNA_CATABOLIC_PROCESS	396	The chemical reactions and pathways resulting in the breakdown of RNA, ribonucleic acid, one of the two main type of nucleic acid, consisting of a long, unbranched macromolecule formed from ribonucleotides joined in 3',5'-phosphodiester linkage. [ISBN:0198506732]	9	0.0227	1.08e-06	0.000144
GO_CELL_CELL_SIGNALING_BY_WNT	515	Any process that mediates the transfer of information from one cell to another, medaited by a wnt family protein ligand. This process includes wnt signal transduction in the receiving cell, release of wnt ligand from a secreting cell as well as any processes that actively facilitate wnt transport and presentation to receptor on the recieving cell. [GOC:dos]	10	0.0194	1.1e-06	0.000145
GO_SKELETAL_SYSTEM_DEVELOPMENT	517	The process whose specific outcome is the progression of the skeleton over time, from its formation to the mature structure. The skeleton is the bony framework of the body in vertebrates (endoskeleton) or the hard outer envelope of insects (exoskeleton or dermoskeleton). [GOC:dph, GOC:jid, GOC:tb, http://www.stedmans.com/]	10	0.0193	1.14e-06	0.000147
GO_CELL_CELL_SIGNALING	1644	Any process that mediates the transfer of information from one cell to another. This process includes signal transduction in the receiving cell and, where applicable, release of a ligand and any processes that actively facilitate its transport and presentation to the receiving cell. Examples include signaling via soluble ligands, via cell adhesion molecules and via gap junctions. [GOC:dos, GOC:ma…	17	0.0103	1.3e-06	0.000164
GO_NEGATIVE_REGULATION_OF_EPITHELIAL_TO_MESENCHYMAL_TRANSITION	32	Any process that decreases the rate, frequency, or extent of epithelial to mesenchymal transition. Epithelial to mesenchymal transition where an epithelial cell loses apical/basolateral polarity, severs intercellular adhesive junctions, degrades basement membrane components and becomes a migratory mesenchymal cell. [GOC:BHF, GOC:dph, GOC:tb]	4	0.125	1.53e-06	0.00019
GO_REGULATION_OF_CATABOLIC_PROCESS	966	Any process that modulates the frequency, rate, or extent of the chemical reactions and pathways resulting in the breakdown of substances. [GOC:go_curators]	13	0.0135	1.56e-06	0.000191
GO_EXTRACELLULAR_STRUCTURE_ORGANIZATION	421	A process that is carried out at the cellular level which results in the assembly, arrangement of constituent parts, or disassembly of structures in the space external to the outermost structure of a cell. For cells without external protective or external encapsulating structures this refers to space outside of the plasma membrane, and also covers the host cell environment outside an intracellula…	9	0.0214	1.78e-06	0.000214
GO_REGULATION_OF_TRANSCRIPTION_FROM_RNA_POLYMERASE_II_PROMOTER_IN_RESPONSE_TO_HYPOXIA	76	Any process that modulates the frequency, rate or extent of transcription from an RNA polymerase II promoter as a result of a hypoxia stimulus. [GOC:dph, PMID:12511571]	5	0.0658	1.8e-06	0.000214
GO_DENDRITE_DEVELOPMENT	221	The process whose specific outcome is the progression of the dendrite over time, from its formation to the mature structure. [GOC:aruk, GOC:bc, GOC:jl, ISBN:0198506732, PMID:22683681]	7	0.0317	2.05e-06	0.000239
GO_REGULATION_OF_DENDRITE_DEVELOPMENT	142	Any process that modulates the frequency, rate or extent of dendrite development. [GOC:ai]	6	0.0423	2.17e-06	0.000249
GO_ANATOMICAL_STRUCTURE_FORMATION_INVOLVED_IN_MORPHOGENESIS	1172	The developmental process pertaining to the initial formation of an anatomical structure from unspecified parts. This process begins with the specific processes that contribute to the appearance of the discrete structure and ends when the structural rudiment is recognizable. An anatomical structure is any biological entity that occupies space and is distinguished from its surroundings. Anatomical…	14	0.0119	2.4e-06	0.000272
GO_ESTABLISHMENT_OF_PROTEIN_LOCALIZATION_TO_MEMBRANE	327	The directed movement of a protein to a specific location in a membrane. [GOC:ascb_2009, GOC:dph, GOC:tb]	8	0.0245	2.56e-06	0.000285
GO_LOCOMOTION	1943	Self-propelled movement of a cell or organism from one location to another. [GOC:dgh]	18	0.0093	2.88e-06	0.000316
GO_NEGATIVE_REGULATION_OF_DEVELOPMENTAL_PROCESS	1035	Any process that stops, prevents or reduces the rate or extent of development, the biological process whose specific outcome is the progression of an organism over time from an initial condition (e.g. a zygote, or a young adult) to a later condition (e.g. a multicellular animal or an aged adult). [GOC:ai]	13	0.0126	3.31e-06	0.000357
GO_POSITIVE_REGULATION_OF_GENE_EXPRESSION	1974	Any process that increases the frequency, rate or extent of gene expression. Gene expression is the process in which a gene's coding sequence is converted into a mature gene product or products (proteins or RNA). This includes the production of an RNA transcript as well as any processing to produce a mature RNA product or an mRNA or circRNA (for protein-coding genes) and the translation of that m…	18	0.0091	3.59e-06	0.000382
GO_NEGATIVE_REGULATION_OF_SIGNALING	1394	Any process that stops, prevents, or reduces the frequency, rate or extent of a signaling process. [GOC:mtg_signal]	15	0.0108	3.63e-06	0.000382
GO_REGULATION_OF_CELLULAR_LOCALIZATION	886	Any process that modulates the frequency, rate or extent of a process in which a cell, a substance, or a cellular entity is transported to, or maintained in a specific location within or in the membrane of a cell. [GOC:dph, GOC:tb]	12	0.0135	3.79e-06	0.00039
GO_POSITIVE_REGULATION_OF_BIOSYNTHETIC_PROCESS	1983	Any process that activates or increases the frequency, rate or extent of the chemical reactions and pathways resulting in the formation of substances. [GOC:go_curators]	18	0.0091	3.82e-06	0.00039
GO_POSITIVE_REGULATION_OF_PROTEOLYSIS	353	Any process that activates or increases the frequency, rate or extent of the hydrolysis of a peptide bond or bonds within a protein. [GOC:go_curators]	8	0.0227	4.49e-06	0.000452
GO_HEMATOPOIETIC_PROGENITOR_CELL_DIFFERENTIATION	162	The process in which precursor cell type acquires the specialized features of a hematopoietic progenitor cell, a class of cell types including myeloid progenitor cells and lymphoid progenitor cells. [GOC:add, GOC:rl, ISBN:0781735149, PMID:16551251]	6	0.037	4.65e-06	0.000461
GO_ORGANIC_CYCLIC_COMPOUND_CATABOLIC_PROCESS	607	The chemical reactions and pathways resulting in the breakdown of organic cyclic compound. [GOC:TermGenie]	10	0.0165	4.73e-06	0.000464
GO_REGULATION_OF_THYMOCYTE_APOPTOTIC_PROCESS	13	Any process that modulates the occurrence or rate of thymocyte death by apoptotic process. [GOC:add, GOC:mtg_apoptosis, ISBN:0781765196]	3	0.2308	4.94e-06	0.000472
GO_S_ADENOSYLMETHIONINE_METABOLIC_PROCESS	13	The chemical reactions and pathways involving S-adenosylmethionine, S-(5'-adenosyl)-L-methionine, an important intermediate in one-carbon metabolism. [GOC:go_curators, ISBN:0198506732]	3	0.2308	4.94e-06	0.000472
GO_RESPONSE_TO_TRANSFORMING_GROWTH_FACTOR_BETA	255	Any process that results in a change in state or activity of a cell or an organism (in terms of movement, secretion, enzyme production, gene expression, etc.) as a result of a transforming growth factor beta stimulus. [GOC:mah]	7	0.0275	5.26e-06	0.000496
GO_NEGATIVE_REGULATION_OF_BIOSYNTHETIC_PROCESS	1631	Any process that stops, prevents, or reduces the rate of the chemical reactions and pathways resulting in the formation of substances. [GOC:go_curators]	16	0.0098	5.4e-06	0.000502
GO_CELL_SURFACE_RECEPTOR_SIGNALING_PATHWAY_INVOLVED_IN_CELL_CELL_SIGNALING	617	Any cell surface receptor signaling pathway that is involved in cell-cell signaling. [GO_REF:0000060, GOC:TermGenie, ISBN:0-7167-3051-0]	10	0.0162	5.46e-06	0.000502
GO_REGULATION_OF_MACROAUTOPHAGY	168	Any process that modulates the frequency, rate or extent of macroautophagy. [GOC:krc]	6	0.0357	5.72e-06	0.000519
GO_ORGANONITROGEN_COMPOUND_CATABOLIC_PROCESS	1268	The chemical reactions and pathways resulting in the breakdown of organonitrogen compound. [GOC:pr, GOC:TermGenie]	14	0.011	5.92e-06	0.000531
GO_REGULATION_OF_INTRACELLULAR_SIGNAL_TRANSDUCTION	1846	Any process that modulates the frequency, rate or extent of intracellular signal transduction. [GOC:dph, GOC:signaling, GOC:tb, GOC:TermGenie]	17	0.0092	6.11e-06	0.000538
GO_CELL_CYCLE	1847	The progression of biochemical and morphological phases and events that occur in a cell during successive cell replication or nuclear replication events. Canonically, the cell cycle comprises the replication and segregation of genetic material followed by the division of the cell, but in endocycles or syncytial cells nuclear replication or nuclear division may not be followed by cell division. [G…	17	0.0092	6.15e-06	0.000538
GO_CARBOHYDRATE_DERIVATIVE_METABOLIC_PROCESS	940	The chemical reactions and pathways involving carbohydrate derivative. [GOC:TermGenie]	12	0.0128	6.89e-06	0.000596
GO_RESPONSE_TO_PEPTIDE	505	Any process that results in a change in state or activity of a cell or an organism (in terms of movement, secretion, enzyme production, gene expression, etc.) as a result of a peptide stimulus. [GOC:pr, GOC:TermGenie]	9	0.0178	7.77e-06	0.000664
GO_NEGATIVE_REGULATION_OF_CELL_PROJECTION_ORGANIZATION	183	Any process that stops, prevents, or reduces the frequency, rate or extent of a process involved in the formation, arrangement of constituent parts, or disassembly of cell projections. [GOC:mah]	6	0.0328	9.34e-06	0.000789
GO_RHYTHMIC_PROCESS	279	Any process pertinent to the generation and maintenance of rhythms in the physiology of an organism. [GOC:jid]	7	0.0251	9.45e-06	0.000789
GO_CARBOHYDRATE_DERIVATIVE_BIOSYNTHETIC_PROCESS	661	The chemical reactions and pathways resulting in the formation of carbohydrate derivative. [GOC:TermGenie]	10	0.0151	9.94e-06	0.000821
GO_REGULATION_OF_CELLULAR_PROTEIN_LOCALIZATION	522	Any process that modulates the frequency, rate or extent of cellular protein localization. Cellular protein localization is any process in which a protein is transported to, and/or maintained in, a specific location and encompasses movement within the cell, from within the cell to the cell surface, or from one location to another at the surface of a cell. [GO_REF:0000058, GOC:TermGenie, GOC:vw]	9	0.0172	1.01e-05	0.000826
GO_POSITIVE_REGULATION_OF_CELLULAR_COMPONENT_BIOGENESIS	523	Any process that activates or increases the frequency, rate or extent of cellular component biogenesis, a process that results in the biosynthesis of constituent macromolecules, assembly, and arrangement of constituent parts of a cellular component. [GOC:jl]	9	0.0172	1.03e-05	0.000829
GO_ACTIN_FILAMENT_ORGANIZATION	398	A process that is carried out at the cellular level which results in the assembly, arrangement of constituent parts, or disassembly of cytoskeletal structures comprising actin filaments. Includes processes that control the spatial distribution of actin filaments, such as organizing filaments into meshworks, bundles, or other structures, as by cross-linking. [GOC:mah]	8	0.0201	1.07e-05	0.000853
GO_NEGATIVE_REGULATION_OF_TRANSCRIPTION_BY_RNA_POLYMERASE_II	820	Any process that stops, prevents, or reduces the frequency, rate or extent of transcription mediated by RNA polymerase II. [GOC:go_curators, GOC:txnOH]	11	0.0134	1.08e-05	0.000853
GO_CIRCULATORY_SYSTEM_DEVELOPMENT	1161	The process whose specific outcome is the progression of the circulatory system over time, from its formation to the mature structure. The circulatory system is the organ system that passes nutrients (such as amino acids and electrolytes), gases, hormones, blood cells, etc. to and from cells in the body to help fight diseases and help stabilize body temperature and pH to maintain homeostasis. [GO…	13	0.0112	1.13e-05	0.000885
GO_REGULATION_OF_PROTEIN_LOCALIZATION	990	Any process that modulates the frequency, rate or extent of any process in which a protein is transported to, or maintained in, a specific location. [GOC:dph, GOC:mah, GOC:tb]	12	0.0121	1.16e-05	0.000892
GO_COLLAGEN_METABOLIC_PROCESS	17	The chemical reactions and pathways involving collagen, any of a group of fibrous proteins of very high tensile strength that form the main component of connective tissue in animals. Collagen is highly enriched in glycine (some regions are 33% glycine) and proline, occurring predominantly as 3-hydroxyproline (about 20%). [GOC:mah, ISBN:0198506732]	3	0.1765	1.17e-05	0.000892
GO_VIRAL_GENE_EXPRESSION	191	A process by which a viral gene is converted into a mature gene product or products (proteins or RNA). This includes viral transcription, processing to produce a mature RNA product, and viral translation. [GOC:bf, GOC:jl, ISBN:0121585336]	6	0.0314	1.19e-05	0.000902
GO_THYMOCYTE_APOPTOTIC_PROCESS	18	Any apoptotic process in a thymocyte, an immature T cell located in the thymus. [CL:0000893, GOC:add, GOC:mtg_apoptosis, ISBN:0781765196]	3	0.1667	1.4e-05	0.00105
GO_PROTEIN_TARGETING_TO_MEMBRANE	198	The process of directing proteins towards a membrane, usually using signals contained within the protein. [GOC:curators]	6	0.0303	1.46e-05	0.00106
GO_RESPONSE_TO_INTERLEUKIN_1	198	Any process that results in a change in state or activity of a cell or an organism (in terms of movement, secretion, enzyme production, gene expression, etc.) as a result of an interleukin-1 stimulus. [GOC:BHF, GOC:mah]	6	0.0303	1.46e-05	0.00106
Gene/Gene Set Overlap Matrix
Entrez Gene Id	Gene Symbol	Gene Description	GO_CELLULAR_MACROMOLECULE_LOCALIZATION	GO_RESPONSE_TO_OXYGEN_LEVELS	GO_EPITHELIAL_TO_MESENCHYMAL_TRANSITION	GO_INTRACELLULAR_PROTEIN_TRANSPORT	GO_RESPONSE_TO_ENDOGENOUS_STIMULUS	GO_INTRACELLULAR_TRANSPORT	GO_PROTEIN_LOCALIZATION_TO_ORGANELLE	GO_ORGANONITROGEN_COMPOUND_BIOSYNTHETIC_PROCESS	GO_MESENCHYMAL_CELL_DIFFERENTIATION	GO_CELLULAR_RESPONSE_TO_ENDOGENOUS_STIMULUS	GO_CELLULAR_RESPONSE_TO_OXYGEN_LEVELS	GO_RESPONSE_TO_NITROGEN_COMPOUND	GO_ANIMAL_ORGAN_MORPHOGENESIS	GO_MESENCHYME_DEVELOPMENT	GO_PROTEOLYSIS	GO_NEGATIVE_REGULATION_OF_DENDRITE_DEVELOPMENT	GO_RESPONSE_TO_GROWTH_FACTOR	GO_NEGATIVE_REGULATION_OF_CELL_DEATH	GO_SUPRAMOLECULAR_FIBER_ORGANIZATION	GO_INTERSPECIES_INTERACTION_BETWEEN_ORGANISMS	GO_PROTEIN_CONTAINING_COMPLEX_ASSEMBLY	GO_RESPONSE_TO_ABIOTIC_STIMULUS	GO_ESTABLISHMENT_OF_PROTEIN_LOCALIZATION_TO_ORGANELLE	GO_TISSUE_MIGRATION	GO_RESPONSE_TO_OXYGEN_CONTAINING_COMPOUND	GO_APOPTOTIC_PROCESS	GO_CELLULAR_PROTEIN_CONTAINING_COMPLEX_ASSEMBLY	GO_REGULATION_OF_ANATOMICAL_STRUCTURE_MORPHOGENESIS	GO_PROTEIN_LOCALIZATION_TO_MEMBRANE	GO_PROTEIN_LOCALIZATION_TO_ENDOPLASMIC_RETICULUM	GO_CELLULAR_RESPONSE_TO_NITROGEN_COMPOUND	GO_REGULATION_OF_EPITHELIAL_TO_MESENCHYMAL_TRANSITION	GO_PROTEIN_MODIFICATION_BY_SMALL_PROTEIN_CONJUGATION_OR_REMOVAL	GO_PROTEIN_TARGETING	GO_REGULATION_OF_CELLULAR_CATABOLIC_PROCESS	GO_CELLULAR_RESPONSE_TO_OXYGEN_CONTAINING_COMPOUND	GO_CELLULAR_MACROMOLECULE_CATABOLIC_PROCESS	GO_REGULATION_OF_CELL_DIFFERENTIATION	GO_COTRANSLATIONAL_PROTEIN_TARGETING_TO_MEMBRANE	GO_AMEBOIDAL_TYPE_CELL_MIGRATION	GO_REGULATION_OF_CELL_DEATH	GO_POSITIVE_REGULATION_OF_CELLULAR_COMPONENT_ORGANIZATION	GO_MACROMOLECULE_CATABOLIC_PROCESS	GO_ENZYME_LINKED_RECEPTOR_PROTEIN_SIGNALING_PATHWAY	GO_PROTEIN_MODIFICATION_BY_SMALL_PROTEIN_CONJUGATION	GO_ESTABLISHMENT_OF_PROTEIN_LOCALIZATION_TO_ENDOPLASMIC_RETICULUM	GO_POSITIVE_REGULATION_OF_ORGANELLE_ORGANIZATION
7311	UBA52	ubiquitin A-52 residue ribosomal protein fusion product 1 [Source:HGNC Symbol;Acc:HGNC:12458]	GO_CELLULAR_MACROMOLECULE_LOCALIZATION	GO_RESPONSE_TO_OXYGEN_LEVELS		GO_INTRACELLULAR_PROTEIN_TRANSPORT	GO_RESPONSE_TO_ENDOGENOUS_STIMULUS	GO_INTRACELLULAR_TRANSPORT	GO_PROTEIN_LOCALIZATION_TO_ORGANELLE	GO_ORGANONITROGEN_COMPOUND_BIOSYNTHETIC_PROCESS		GO_CELLULAR_RESPONSE_TO_ENDOGENOUS_STIMULUS	GO_CELLULAR_RESPONSE_TO_OXYGEN_LEVELS				GO_PROTEOLYSIS		GO_RESPONSE_TO_GROWTH_FACTOR	GO_NEGATIVE_REGULATION_OF_CELL_DEATH		GO_INTERSPECIES_INTERACTION_BETWEEN_ORGANISMS	GO_PROTEIN_CONTAINING_COMPLEX_ASSEMBLY	GO_RESPONSE_TO_ABIOTIC_STIMULUS	GO_ESTABLISHMENT_OF_PROTEIN_LOCALIZATION_TO_ORGANELLE			GO_APOPTOTIC_PROCESS	GO_CELLULAR_PROTEIN_CONTAINING_COMPLEX_ASSEMBLY		GO_PROTEIN_LOCALIZATION_TO_MEMBRANE	GO_PROTEIN_LOCALIZATION_TO_ENDOPLASMIC_RETICULUM			GO_PROTEIN_MODIFICATION_BY_SMALL_PROTEIN_CONJUGATION_OR_REMOVAL	GO_PROTEIN_TARGETING	GO_REGULATION_OF_CELLULAR_CATABOLIC_PROCESS		GO_CELLULAR_MACROMOLECULE_CATABOLIC_PROCESS		GO_COTRANSLATIONAL_PROTEIN_TARGETING_TO_MEMBRANE		GO_REGULATION_OF_CELL_DEATH		GO_MACROMOLECULE_CATABOLIC_PROCESS	GO_ENZYME_LINKED_RECEPTOR_PROTEIN_SIGNALING_PATHWAY	GO_PROTEIN_MODIFICATION_BY_SMALL_PROTEIN_CONJUGATION	GO_ESTABLISHMENT_OF_PROTEIN_LOCALIZATION_TO_ENDOPLASMIC_RETICULUM
7157	TP53	tumor protein p53 [Source:HGNC Symbol;Acc:HGNC:11998]	GO_CELLULAR_MACROMOLECULE_LOCALIZATION	GO_RESPONSE_TO_OXYGEN_LEVELS		GO_INTRACELLULAR_PROTEIN_TRANSPORT	GO_RESPONSE_TO_ENDOGENOUS_STIMULUS	GO_INTRACELLULAR_TRANSPORT	GO_PROTEIN_LOCALIZATION_TO_ORGANELLE			GO_CELLULAR_RESPONSE_TO_ENDOGENOUS_STIMULUS	GO_CELLULAR_RESPONSE_TO_OXYGEN_LEVELS	GO_RESPONSE_TO_NITROGEN_COMPOUND			GO_PROTEOLYSIS			GO_NEGATIVE_REGULATION_OF_CELL_DEATH		GO_INTERSPECIES_INTERACTION_BETWEEN_ORGANISMS	GO_PROTEIN_CONTAINING_COMPLEX_ASSEMBLY	GO_RESPONSE_TO_ABIOTIC_STIMULUS	GO_ESTABLISHMENT_OF_PROTEIN_LOCALIZATION_TO_ORGANELLE		GO_RESPONSE_TO_OXYGEN_CONTAINING_COMPOUND	GO_APOPTOTIC_PROCESS	GO_CELLULAR_PROTEIN_CONTAINING_COMPLEX_ASSEMBLY		GO_PROTEIN_LOCALIZATION_TO_MEMBRANE		GO_CELLULAR_RESPONSE_TO_NITROGEN_COMPOUND		GO_PROTEIN_MODIFICATION_BY_SMALL_PROTEIN_CONJUGATION_OR_REMOVAL			GO_CELLULAR_RESPONSE_TO_OXYGEN_CONTAINING_COMPOUND					GO_REGULATION_OF_CELL_DEATH	GO_POSITIVE_REGULATION_OF_CELLULAR_COMPONENT_ORGANIZATION					GO_POSITIVE_REGULATION_OF_ORGANELLE_ORGANIZATION
665	BNIP3L	BCL2 interacting protein 3 like [Source:HGNC Symbol;Acc:HGNC:1085]	GO_CELLULAR_MACROMOLECULE_LOCALIZATION	GO_RESPONSE_TO_OXYGEN_LEVELS		GO_INTRACELLULAR_PROTEIN_TRANSPORT		GO_INTRACELLULAR_TRANSPORT	GO_PROTEIN_LOCALIZATION_TO_ORGANELLE				GO_CELLULAR_RESPONSE_TO_OXYGEN_LEVELS							GO_NEGATIVE_REGULATION_OF_CELL_DEATH		GO_INTERSPECIES_INTERACTION_BETWEEN_ORGANISMS		GO_RESPONSE_TO_ABIOTIC_STIMULUS	GO_ESTABLISHMENT_OF_PROTEIN_LOCALIZATION_TO_ORGANELLE			GO_APOPTOTIC_PROCESS								GO_PROTEIN_TARGETING	GO_REGULATION_OF_CELLULAR_CATABOLIC_PROCESS		GO_CELLULAR_MACROMOLECULE_CATABOLIC_PROCESS				GO_REGULATION_OF_CELL_DEATH		GO_MACROMOLECULE_CATABOLIC_PROCESS
10155	TRIM28	tripartite motif containing 28 [Source:HGNC Symbol;Acc:HGNC:16384]	GO_CELLULAR_MACROMOLECULE_LOCALIZATION		GO_EPITHELIAL_TO_MESENCHYMAL_TRANSITION	GO_INTRACELLULAR_PROTEIN_TRANSPORT		GO_INTRACELLULAR_TRANSPORT	GO_PROTEIN_LOCALIZATION_TO_ORGANELLE		GO_MESENCHYMAL_CELL_DIFFERENTIATION					GO_MESENCHYME_DEVELOPMENT						GO_INTERSPECIES_INTERACTION_BETWEEN_ORGANISMS	GO_PROTEIN_CONTAINING_COMPLEX_ASSEMBLY		GO_ESTABLISHMENT_OF_PROTEIN_LOCALIZATION_TO_ORGANELLE										GO_PROTEIN_MODIFICATION_BY_SMALL_PROTEIN_CONJUGATION_OR_REMOVAL									GO_POSITIVE_REGULATION_OF_CELLULAR_COMPONENT_ORGANIZATION			GO_PROTEIN_MODIFICATION_BY_SMALL_PROTEIN_CONJUGATION		GO_POSITIVE_REGULATION_OF_ORGANELLE_ORGANIZATION
6934	TCF7L2	transcription factor 7 like 2 [Source:HGNC Symbol;Acc:HGNC:11641]	GO_CELLULAR_MACROMOLECULE_LOCALIZATION		GO_EPITHELIAL_TO_MESENCHYMAL_TRANSITION	GO_INTRACELLULAR_PROTEIN_TRANSPORT		GO_INTRACELLULAR_TRANSPORT		GO_ORGANONITROGEN_COMPOUND_BIOSYNTHETIC_PROCESS	GO_MESENCHYMAL_CELL_DIFFERENTIATION					GO_MESENCHYME_DEVELOPMENT				GO_NEGATIVE_REGULATION_OF_CELL_DEATH			GO_PROTEIN_CONTAINING_COMPLEX_ASSEMBLY				GO_RESPONSE_TO_OXYGEN_CONTAINING_COMPOUND	GO_APOPTOTIC_PROCESS						GO_REGULATION_OF_EPITHELIAL_TO_MESENCHYMAL_TRANSITION						GO_REGULATION_OF_CELL_DIFFERENTIATION			GO_REGULATION_OF_CELL_DEATH
382	ARF6	ADP ribosylation factor 6 [Source:HGNC Symbol;Acc:HGNC:659]	GO_CELLULAR_MACROMOLECULE_LOCALIZATION			GO_INTRACELLULAR_PROTEIN_TRANSPORT	GO_RESPONSE_TO_ENDOGENOUS_STIMULUS	GO_INTRACELLULAR_TRANSPORT	GO_PROTEIN_LOCALIZATION_TO_ORGANELLE			GO_CELLULAR_RESPONSE_TO_ENDOGENOUS_STIMULUS						GO_NEGATIVE_REGULATION_OF_DENDRITE_DEVELOPMENT	GO_RESPONSE_TO_GROWTH_FACTOR		GO_SUPRAMOLECULAR_FIBER_ORGANIZATION		GO_PROTEIN_CONTAINING_COMPLEX_ASSEMBLY			GO_TISSUE_MIGRATION		GO_APOPTOTIC_PROCESS	GO_CELLULAR_PROTEIN_CONTAINING_COMPLEX_ASSEMBLY		GO_PROTEIN_LOCALIZATION_TO_MEMBRANE									GO_REGULATION_OF_CELL_DIFFERENTIATION		GO_AMEBOIDAL_TYPE_CELL_MIGRATION		GO_POSITIVE_REGULATION_OF_CELLULAR_COMPONENT_ORGANIZATION					GO_POSITIVE_REGULATION_OF_ORGANELLE_ORGANIZATION
58533	SNX6	sorting nexin 6 [Source:HGNC Symbol;Acc:HGNC:14970]	GO_CELLULAR_MACROMOLECULE_LOCALIZATION			GO_INTRACELLULAR_PROTEIN_TRANSPORT	GO_RESPONSE_TO_ENDOGENOUS_STIMULUS	GO_INTRACELLULAR_TRANSPORT				GO_CELLULAR_RESPONSE_TO_ENDOGENOUS_STIMULUS		GO_RESPONSE_TO_NITROGEN_COMPOUND					GO_RESPONSE_TO_GROWTH_FACTOR	GO_NEGATIVE_REGULATION_OF_CELL_DEATH							GO_RESPONSE_TO_OXYGEN_CONTAINING_COMPOUND	GO_APOPTOTIC_PROCESS					GO_CELLULAR_RESPONSE_TO_NITROGEN_COMPOUND				GO_REGULATION_OF_CELLULAR_CATABOLIC_PROCESS	GO_CELLULAR_RESPONSE_TO_OXYGEN_CONTAINING_COMPOUND					GO_REGULATION_OF_CELL_DEATH			GO_ENZYME_LINKED_RECEPTOR_PROTEIN_SIGNALING_PATHWAY
1959	EGR2	early growth response 2 [Source:HGNC Symbol;Acc:HGNC:3239]	GO_CELLULAR_MACROMOLECULE_LOCALIZATION			GO_INTRACELLULAR_PROTEIN_TRANSPORT	GO_RESPONSE_TO_ENDOGENOUS_STIMULUS	GO_INTRACELLULAR_TRANSPORT						GO_RESPONSE_TO_NITROGEN_COMPOUND													GO_RESPONSE_TO_OXYGEN_CONTAINING_COMPOUND								GO_PROTEIN_MODIFICATION_BY_SMALL_PROTEIN_CONJUGATION_OR_REMOVAL												GO_PROTEIN_MODIFICATION_BY_SMALL_PROTEIN_CONJUGATION
3921	RPSA	ribosomal protein SA [Source:HGNC Symbol;Acc:HGNC:6502]	GO_CELLULAR_MACROMOLECULE_LOCALIZATION			GO_INTRACELLULAR_PROTEIN_TRANSPORT		GO_INTRACELLULAR_TRANSPORT	GO_PROTEIN_LOCALIZATION_TO_ORGANELLE	GO_ORGANONITROGEN_COMPOUND_BIOSYNTHETIC_PROCESS												GO_INTERSPECIES_INTERACTION_BETWEEN_ORGANISMS	GO_PROTEIN_CONTAINING_COMPLEX_ASSEMBLY		GO_ESTABLISHMENT_OF_PROTEIN_LOCALIZATION_TO_ORGANELLE				GO_CELLULAR_PROTEIN_CONTAINING_COMPLEX_ASSEMBLY		GO_PROTEIN_LOCALIZATION_TO_MEMBRANE	GO_PROTEIN_LOCALIZATION_TO_ENDOPLASMIC_RETICULUM				GO_PROTEIN_TARGETING			GO_CELLULAR_MACROMOLECULE_CATABOLIC_PROCESS		GO_COTRANSLATIONAL_PROTEIN_TARGETING_TO_MEMBRANE				GO_MACROMOLECULE_CATABOLIC_PROCESS			GO_ESTABLISHMENT_OF_PROTEIN_LOCALIZATION_TO_ENDOPLASMIC_RETICULUM
6176	RPLP1	ribosomal protein lateral stalk subunit P1 [Source:HGNC Symbol;Acc:HGNC:10372]	GO_CELLULAR_MACROMOLECULE_LOCALIZATION			GO_INTRACELLULAR_PROTEIN_TRANSPORT		GO_INTRACELLULAR_TRANSPORT	GO_PROTEIN_LOCALIZATION_TO_ORGANELLE	GO_ORGANONITROGEN_COMPOUND_BIOSYNTHETIC_PROCESS												GO_INTERSPECIES_INTERACTION_BETWEEN_ORGANISMS			GO_ESTABLISHMENT_OF_PROTEIN_LOCALIZATION_TO_ORGANELLE						GO_PROTEIN_LOCALIZATION_TO_MEMBRANE	GO_PROTEIN_LOCALIZATION_TO_ENDOPLASMIC_RETICULUM				GO_PROTEIN_TARGETING			GO_CELLULAR_MACROMOLECULE_CATABOLIC_PROCESS		GO_COTRANSLATIONAL_PROTEIN_TARGETING_TO_MEMBRANE				GO_MACROMOLECULE_CATABOLIC_PROCESS			GO_ESTABLISHMENT_OF_PROTEIN_LOCALIZATION_TO_ENDOPLASMIC_RETICULUM
6141	RPL18	ribosomal protein L18 [Source:HGNC Symbol;Acc:HGNC:10310]	GO_CELLULAR_MACROMOLECULE_LOCALIZATION			GO_INTRACELLULAR_PROTEIN_TRANSPORT		GO_INTRACELLULAR_TRANSPORT	GO_PROTEIN_LOCALIZATION_TO_ORGANELLE	GO_ORGANONITROGEN_COMPOUND_BIOSYNTHETIC_PROCESS												GO_INTERSPECIES_INTERACTION_BETWEEN_ORGANISMS			GO_ESTABLISHMENT_OF_PROTEIN_LOCALIZATION_TO_ORGANELLE						GO_PROTEIN_LOCALIZATION_TO_MEMBRANE	GO_PROTEIN_LOCALIZATION_TO_ENDOPLASMIC_RETICULUM				GO_PROTEIN_TARGETING			GO_CELLULAR_MACROMOLECULE_CATABOLIC_PROCESS		GO_COTRANSLATIONAL_PROTEIN_TARGETING_TO_MEMBRANE				GO_MACROMOLECULE_CATABOLIC_PROCESS			GO_ESTABLISHMENT_OF_PROTEIN_LOCALIZATION_TO_ENDOPLASMIC_RETICULUM
6167	RPL37	ribosomal protein L37 [Source:HGNC Symbol;Acc:HGNC:10347]	GO_CELLULAR_MACROMOLECULE_LOCALIZATION			GO_INTRACELLULAR_PROTEIN_TRANSPORT		GO_INTRACELLULAR_TRANSPORT	GO_PROTEIN_LOCALIZATION_TO_ORGANELLE	GO_ORGANONITROGEN_COMPOUND_BIOSYNTHETIC_PROCESS												GO_INTERSPECIES_INTERACTION_BETWEEN_ORGANISMS			GO_ESTABLISHMENT_OF_PROTEIN_LOCALIZATION_TO_ORGANELLE						GO_PROTEIN_LOCALIZATION_TO_MEMBRANE	GO_PROTEIN_LOCALIZATION_TO_ENDOPLASMIC_RETICULUM				GO_PROTEIN_TARGETING			GO_CELLULAR_MACROMOLECULE_CATABOLIC_PROCESS		GO_COTRANSLATIONAL_PROTEIN_TARGETING_TO_MEMBRANE				GO_MACROMOLECULE_CATABOLIC_PROCESS			GO_ESTABLISHMENT_OF_PROTEIN_LOCALIZATION_TO_ENDOPLASMIC_RETICULUM
10134	BCAP31	B cell receptor associated protein 31 [Source:HGNC Symbol;Acc:HGNC:16695]	GO_CELLULAR_MACROMOLECULE_LOCALIZATION			GO_INTRACELLULAR_PROTEIN_TRANSPORT		GO_INTRACELLULAR_TRANSPORT	GO_PROTEIN_LOCALIZATION_TO_ORGANELLE								GO_PROTEOLYSIS											GO_APOPTOTIC_PROCESS				GO_PROTEIN_LOCALIZATION_TO_ENDOPLASMIC_RETICULUM					GO_REGULATION_OF_CELLULAR_CATABOLIC_PROCESS		GO_CELLULAR_MACROMOLECULE_CATABOLIC_PROCESS				GO_REGULATION_OF_CELL_DEATH		GO_MACROMOLECULE_CATABOLIC_PROCESS
378	ARF4	ADP ribosylation factor 4 [Source:HGNC Symbol;Acc:HGNC:655]	GO_CELLULAR_MACROMOLECULE_LOCALIZATION			GO_INTRACELLULAR_PROTEIN_TRANSPORT		GO_INTRACELLULAR_TRANSPORT	GO_PROTEIN_LOCALIZATION_TO_ORGANELLE											GO_NEGATIVE_REGULATION_OF_CELL_DEATH								GO_APOPTOTIC_PROCESS															GO_REGULATION_OF_CELL_DEATH			GO_ENZYME_LINKED_RECEPTOR_PROTEIN_SIGNALING_PATHWAY
23212	RRS1	ribosome biogenesis regulator 1 homolog [Source:HGNC Symbol;Acc:HGNC:17083]	GO_CELLULAR_MACROMOLECULE_LOCALIZATION			GO_INTRACELLULAR_PROTEIN_TRANSPORT		GO_INTRACELLULAR_TRANSPORT	GO_PROTEIN_LOCALIZATION_TO_ORGANELLE														GO_PROTEIN_CONTAINING_COMPLEX_ASSEMBLY						GO_CELLULAR_PROTEIN_CONTAINING_COMPLEX_ASSEMBLY
6727	SRP14	signal recognition particle 14 [Source:HGNC Symbol;Acc:HGNC:11299]	GO_CELLULAR_MACROMOLECULE_LOCALIZATION			GO_INTRACELLULAR_PROTEIN_TRANSPORT		GO_INTRACELLULAR_TRANSPORT	GO_PROTEIN_LOCALIZATION_TO_ORGANELLE																GO_ESTABLISHMENT_OF_PROTEIN_LOCALIZATION_TO_ORGANELLE						GO_PROTEIN_LOCALIZATION_TO_MEMBRANE	GO_PROTEIN_LOCALIZATION_TO_ENDOPLASMIC_RETICULUM				GO_PROTEIN_TARGETING					GO_COTRANSLATIONAL_PROTEIN_TARGETING_TO_MEMBRANE							GO_ESTABLISHMENT_OF_PROTEIN_LOCALIZATION_TO_ENDOPLASMIC_RETICULUM
26519	TIMM10	translocase of inner mitochondrial membrane 10 [Source:HGNC Symbol;Acc:HGNC:11814]	GO_CELLULAR_MACROMOLECULE_LOCALIZATION			GO_INTRACELLULAR_PROTEIN_TRANSPORT		GO_INTRACELLULAR_TRANSPORT	GO_PROTEIN_LOCALIZATION_TO_ORGANELLE																GO_ESTABLISHMENT_OF_PROTEIN_LOCALIZATION_TO_ORGANELLE						GO_PROTEIN_LOCALIZATION_TO_MEMBRANE					GO_PROTEIN_TARGETING
9049	AIP	aryl hydrocarbon receptor interacting protein [Source:HGNC Symbol;Acc:HGNC:358]	GO_CELLULAR_MACROMOLECULE_LOCALIZATION			GO_INTRACELLULAR_PROTEIN_TRANSPORT		GO_INTRACELLULAR_TRANSPORT	GO_PROTEIN_LOCALIZATION_TO_ORGANELLE																GO_ESTABLISHMENT_OF_PROTEIN_LOCALIZATION_TO_ORGANELLE											GO_PROTEIN_TARGETING
1891	ECH1	enoyl-CoA hydratase 1 [Source:HGNC Symbol;Acc:HGNC:3149]	GO_CELLULAR_MACROMOLECULE_LOCALIZATION			GO_INTRACELLULAR_PROTEIN_TRANSPORT		GO_INTRACELLULAR_TRANSPORT	GO_PROTEIN_LOCALIZATION_TO_ORGANELLE																GO_ESTABLISHMENT_OF_PROTEIN_LOCALIZATION_TO_ORGANELLE											GO_PROTEIN_TARGETING
8905	AP1S2	adaptor related protein complex 1 subunit sigma 2 [Source:HGNC Symbol;Acc:HGNC:560]	GO_CELLULAR_MACROMOLECULE_LOCALIZATION			GO_INTRACELLULAR_PROTEIN_TRANSPORT		GO_INTRACELLULAR_TRANSPORT														GO_INTERSPECIES_INTERACTION_BETWEEN_ORGANISMS
3397	ID1	inhibitor of DNA binding 1, HLH protein [Source:HGNC Symbol;Acc:HGNC:5360]	GO_CELLULAR_MACROMOLECULE_LOCALIZATION				GO_RESPONSE_TO_ENDOGENOUS_STIMULUS					GO_CELLULAR_RESPONSE_TO_ENDOGENOUS_STIMULUS		GO_RESPONSE_TO_NITROGEN_COMPOUND	GO_ANIMAL_ORGAN_MORPHOGENESIS			GO_NEGATIVE_REGULATION_OF_DENDRITE_DEVELOPMENT	GO_RESPONSE_TO_GROWTH_FACTOR	GO_NEGATIVE_REGULATION_OF_CELL_DEATH	GO_SUPRAMOLECULAR_FIBER_ORGANIZATION					GO_TISSUE_MIGRATION	GO_RESPONSE_TO_OXYGEN_CONTAINING_COMPOUND	GO_APOPTOTIC_PROCESS		GO_REGULATION_OF_ANATOMICAL_STRUCTURE_MORPHOGENESIS			GO_CELLULAR_RESPONSE_TO_NITROGEN_COMPOUND					GO_CELLULAR_RESPONSE_TO_OXYGEN_CONTAINING_COMPOUND		GO_REGULATION_OF_CELL_DIFFERENTIATION		GO_AMEBOIDAL_TYPE_CELL_MIGRATION	GO_REGULATION_OF_CELL_DEATH	GO_POSITIVE_REGULATION_OF_CELLULAR_COMPONENT_ORGANIZATION		GO_ENZYME_LINKED_RECEPTOR_PROTEIN_SIGNALING_PATHWAY			GO_POSITIVE_REGULATION_OF_ORGANELLE_ORGANIZATION
10670	RRAGA	Ras related GTP binding A [Source:HGNC Symbol;Acc:HGNC:16963]	GO_CELLULAR_MACROMOLECULE_LOCALIZATION				GO_RESPONSE_TO_ENDOGENOUS_STIMULUS					GO_CELLULAR_RESPONSE_TO_ENDOGENOUS_STIMULUS		GO_RESPONSE_TO_NITROGEN_COMPOUND								GO_INTERSPECIES_INTERACTION_BETWEEN_ORGANISMS					GO_RESPONSE_TO_OXYGEN_CONTAINING_COMPOUND	GO_APOPTOTIC_PROCESS					GO_CELLULAR_RESPONSE_TO_NITROGEN_COMPOUND		GO_PROTEIN_MODIFICATION_BY_SMALL_PROTEIN_CONJUGATION_OR_REMOVAL		GO_REGULATION_OF_CELLULAR_CATABOLIC_PROCESS	GO_CELLULAR_RESPONSE_TO_OXYGEN_CONTAINING_COMPOUND									GO_PROTEIN_MODIFICATION_BY_SMALL_PROTEIN_CONJUGATION
10979	FERMT2	fermitin family member 2 [Source:HGNC Symbol;Acc:HGNC:15767]	GO_CELLULAR_MACROMOLECULE_LOCALIZATION				GO_RESPONSE_TO_ENDOGENOUS_STIMULUS					GO_CELLULAR_RESPONSE_TO_ENDOGENOUS_STIMULUS							GO_RESPONSE_TO_GROWTH_FACTOR				GO_PROTEIN_CONTAINING_COMPLEX_ASSEMBLY							GO_REGULATION_OF_ANATOMICAL_STRUCTURE_MORPHOGENESIS	GO_PROTEIN_LOCALIZATION_TO_MEMBRANE															GO_ENZYME_LINKED_RECEPTOR_PROTEIN_SIGNALING_PATHWAY
2770	GNAI1	G protein subunit alpha i1 [Source:HGNC Symbol;Acc:HGNC:4384]	GO_CELLULAR_MACROMOLECULE_LOCALIZATION				GO_RESPONSE_TO_ENDOGENOUS_STIMULUS							GO_RESPONSE_TO_NITROGEN_COMPOUND													GO_RESPONSE_TO_OXYGEN_CONTAINING_COMPOUND											GO_CELLULAR_RESPONSE_TO_OXYGEN_CONTAINING_COMPOUND
1363	CPE	carboxypeptidase E [Source:HGNC Symbol;Acc:HGNC:2303]	GO_CELLULAR_MACROMOLECULE_LOCALIZATION						GO_PROTEIN_LOCALIZATION_TO_ORGANELLE						GO_ANIMAL_ORGAN_MORPHOGENESIS		GO_PROTEOLYSIS														GO_PROTEIN_LOCALIZATION_TO_MEMBRANE
9528	TMEM59	transmembrane protein 59 [Source:HGNC Symbol;Acc:HGNC:1239]	GO_CELLULAR_MACROMOLECULE_LOCALIZATION							GO_ORGANONITROGEN_COMPOUND_BIOSYNTHETIC_PROCESS							GO_PROTEOLYSIS														GO_PROTEIN_LOCALIZATION_TO_MEMBRANE						GO_REGULATION_OF_CELLULAR_CATABOLIC_PROCESS
2037	EPB41L2	erythrocyte membrane protein band 4.1 like 2 [Source:HGNC Symbol;Acc:HGNC:3379]	GO_CELLULAR_MACROMOLECULE_LOCALIZATION
3066	HDAC2	histone deacetylase 2 [Source:HGNC Symbol;Acc:HGNC:4853]		GO_RESPONSE_TO_OXYGEN_LEVELS	GO_EPITHELIAL_TO_MESENCHYMAL_TRANSITION		GO_RESPONSE_TO_ENDOGENOUS_STIMULUS				GO_MESENCHYMAL_CELL_DIFFERENTIATION	GO_CELLULAR_RESPONSE_TO_ENDOGENOUS_STIMULUS		GO_RESPONSE_TO_NITROGEN_COMPOUND	GO_ANIMAL_ORGAN_MORPHOGENESIS	GO_MESENCHYME_DEVELOPMENT	GO_PROTEOLYSIS	GO_NEGATIVE_REGULATION_OF_DENDRITE_DEVELOPMENT	GO_RESPONSE_TO_GROWTH_FACTOR	GO_NEGATIVE_REGULATION_OF_CELL_DEATH				GO_RESPONSE_TO_ABIOTIC_STIMULUS			GO_RESPONSE_TO_OXYGEN_CONTAINING_COMPOUND	GO_APOPTOTIC_PROCESS					GO_CELLULAR_RESPONSE_TO_NITROGEN_COMPOUND	GO_REGULATION_OF_EPITHELIAL_TO_MESENCHYMAL_TRANSITION				GO_CELLULAR_RESPONSE_TO_OXYGEN_CONTAINING_COMPOUND		GO_REGULATION_OF_CELL_DIFFERENTIATION			GO_REGULATION_OF_CELL_DEATH
3091	HIF1A	hypoxia inducible factor 1 subunit alpha [Source:HGNC Symbol;Acc:HGNC:4910]		GO_RESPONSE_TO_OXYGEN_LEVELS	GO_EPITHELIAL_TO_MESENCHYMAL_TRANSITION			GO_INTRACELLULAR_TRANSPORT		GO_ORGANONITROGEN_COMPOUND_BIOSYNTHETIC_PROCESS	GO_MESENCHYMAL_CELL_DIFFERENTIATION		GO_CELLULAR_RESPONSE_TO_OXYGEN_LEVELS		GO_ANIMAL_ORGAN_MORPHOGENESIS	GO_MESENCHYME_DEVELOPMENT	GO_PROTEOLYSIS		GO_RESPONSE_TO_GROWTH_FACTOR	GO_NEGATIVE_REGULATION_OF_CELL_DEATH				GO_RESPONSE_TO_ABIOTIC_STIMULUS		GO_TISSUE_MIGRATION	GO_RESPONSE_TO_OXYGEN_CONTAINING_COMPOUND	GO_APOPTOTIC_PROCESS		GO_REGULATION_OF_ANATOMICAL_STRUCTURE_MORPHOGENESIS					GO_PROTEIN_MODIFICATION_BY_SMALL_PROTEIN_CONJUGATION_OR_REMOVAL		GO_REGULATION_OF_CELLULAR_CATABOLIC_PROCESS	GO_CELLULAR_RESPONSE_TO_OXYGEN_CONTAINING_COMPOUND		GO_REGULATION_OF_CELL_DIFFERENTIATION		GO_AMEBOIDAL_TYPE_CELL_MIGRATION	GO_REGULATION_OF_CELL_DEATH	GO_POSITIVE_REGULATION_OF_CELLULAR_COMPONENT_ORGANIZATION		GO_ENZYME_LINKED_RECEPTOR_PROTEIN_SIGNALING_PATHWAY	GO_PROTEIN_MODIFICATION_BY_SMALL_PROTEIN_CONJUGATION		GO_POSITIVE_REGULATION_OF_ORGANELLE_ORGANIZATION
4313	MMP2	matrix metallopeptidase 2 [Source:HGNC Symbol;Acc:HGNC:7166]		GO_RESPONSE_TO_OXYGEN_LEVELS			GO_RESPONSE_TO_ENDOGENOUS_STIMULUS					GO_CELLULAR_RESPONSE_TO_ENDOGENOUS_STIMULUS		GO_RESPONSE_TO_NITROGEN_COMPOUND	GO_ANIMAL_ORGAN_MORPHOGENESIS		GO_PROTEOLYSIS							GO_RESPONSE_TO_ABIOTIC_STIMULUS			GO_RESPONSE_TO_OXYGEN_CONTAINING_COMPOUND						GO_CELLULAR_RESPONSE_TO_NITROGEN_COMPOUND					GO_CELLULAR_RESPONSE_TO_OXYGEN_CONTAINING_COMPOUND								GO_ENZYME_LINKED_RECEPTOR_PROTEIN_SIGNALING_PATHWAY
2023	ENO1	enolase 1 [Source:HGNC Symbol;Acc:HGNC:3350]		GO_RESPONSE_TO_OXYGEN_LEVELS						GO_ORGANONITROGEN_COMPOUND_BIOSYNTHETIC_PROCESS			GO_CELLULAR_RESPONSE_TO_OXYGEN_LEVELS				GO_PROTEOLYSIS			GO_NEGATIVE_REGULATION_OF_CELL_DEATH				GO_RESPONSE_TO_ABIOTIC_STIMULUS				GO_APOPTOTIC_PROCESS															GO_REGULATION_OF_CELL_DEATH
5351	PLOD1	procollagen-lysine,2-oxoglutarate 5-dioxygenase 1 [Source:HGNC Symbol;Acc:HGNC:9081]		GO_RESPONSE_TO_OXYGEN_LEVELS						GO_ORGANONITROGEN_COMPOUND_BIOSYNTHETIC_PROCESS											GO_SUPRAMOLECULAR_FIBER_ORGANIZATION			GO_RESPONSE_TO_ABIOTIC_STIMULUS
5705	PSMC5	proteasome 26S subunit, ATPase 5 [Source:HGNC Symbol;Acc:HGNC:9552]		GO_RESPONSE_TO_OXYGEN_LEVELS									GO_CELLULAR_RESPONSE_TO_OXYGEN_LEVELS		GO_ANIMAL_ORGAN_MORPHOGENESIS		GO_PROTEOLYSIS			GO_NEGATIVE_REGULATION_OF_CELL_DEATH			GO_PROTEIN_CONTAINING_COMPLEX_ASSEMBLY	GO_RESPONSE_TO_ABIOTIC_STIMULUS					GO_CELLULAR_PROTEIN_CONTAINING_COMPLEX_ASSEMBLY	GO_REGULATION_OF_ANATOMICAL_STRUCTURE_MORPHOGENESIS					GO_PROTEIN_MODIFICATION_BY_SMALL_PROTEIN_CONJUGATION_OR_REMOVAL		GO_REGULATION_OF_CELLULAR_CATABOLIC_PROCESS		GO_CELLULAR_MACROMOLECULE_CATABOLIC_PROCESS	GO_REGULATION_OF_CELL_DIFFERENTIATION			GO_REGULATION_OF_CELL_DEATH	GO_POSITIVE_REGULATION_OF_CELLULAR_COMPONENT_ORGANIZATION	GO_MACROMOLECULE_CATABOLIC_PROCESS		GO_PROTEIN_MODIFICATION_BY_SMALL_PROTEIN_CONJUGATION
5700	PSMC1	proteasome 26S subunit, ATPase 1 [Source:HGNC Symbol;Acc:HGNC:9547]		GO_RESPONSE_TO_OXYGEN_LEVELS									GO_CELLULAR_RESPONSE_TO_OXYGEN_LEVELS		GO_ANIMAL_ORGAN_MORPHOGENESIS		GO_PROTEOLYSIS			GO_NEGATIVE_REGULATION_OF_CELL_DEATH				GO_RESPONSE_TO_ABIOTIC_STIMULUS						GO_REGULATION_OF_ANATOMICAL_STRUCTURE_MORPHOGENESIS					GO_PROTEIN_MODIFICATION_BY_SMALL_PROTEIN_CONJUGATION_OR_REMOVAL		GO_REGULATION_OF_CELLULAR_CATABOLIC_PROCESS		GO_CELLULAR_MACROMOLECULE_CATABOLIC_PROCESS	GO_REGULATION_OF_CELL_DIFFERENTIATION			GO_REGULATION_OF_CELL_DEATH		GO_MACROMOLECULE_CATABOLIC_PROCESS		GO_PROTEIN_MODIFICATION_BY_SMALL_PROTEIN_CONJUGATION
5720	PSME1	proteasome activator subunit 1 [Source:HGNC Symbol;Acc:HGNC:9568]		GO_RESPONSE_TO_OXYGEN_LEVELS									GO_CELLULAR_RESPONSE_TO_OXYGEN_LEVELS		GO_ANIMAL_ORGAN_MORPHOGENESIS		GO_PROTEOLYSIS							GO_RESPONSE_TO_ABIOTIC_STIMULUS						GO_REGULATION_OF_ANATOMICAL_STRUCTURE_MORPHOGENESIS					GO_PROTEIN_MODIFICATION_BY_SMALL_PROTEIN_CONJUGATION_OR_REMOVAL		GO_REGULATION_OF_CELLULAR_CATABOLIC_PROCESS		GO_CELLULAR_MACROMOLECULE_CATABOLIC_PROCESS	GO_REGULATION_OF_CELL_DIFFERENTIATION					GO_MACROMOLECULE_CATABOLIC_PROCESS		GO_PROTEIN_MODIFICATION_BY_SMALL_PROTEIN_CONJUGATION
5230	PGK1	phosphoglycerate kinase 1 [Source:HGNC Symbol;Acc:HGNC:8896]		GO_RESPONSE_TO_OXYGEN_LEVELS									GO_CELLULAR_RESPONSE_TO_OXYGEN_LEVELS				GO_PROTEOLYSIS							GO_RESPONSE_TO_ABIOTIC_STIMULUS						GO_REGULATION_OF_ANATOMICAL_STRUCTURE_MORPHOGENESIS
664	BNIP3	BCL2 interacting protein 3 [Source:HGNC Symbol;Acc:HGNC:1084]		GO_RESPONSE_TO_OXYGEN_LEVELS									GO_CELLULAR_RESPONSE_TO_OXYGEN_LEVELS							GO_NEGATIVE_REGULATION_OF_CELL_DEATH		GO_INTERSPECIES_INTERACTION_BETWEEN_ORGANISMS		GO_RESPONSE_TO_ABIOTIC_STIMULUS			GO_RESPONSE_TO_OXYGEN_CONTAINING_COMPOUND	GO_APOPTOTIC_PROCESS		GO_REGULATION_OF_ANATOMICAL_STRUCTURE_MORPHOGENESIS							GO_REGULATION_OF_CELLULAR_CATABOLIC_PROCESS	GO_CELLULAR_RESPONSE_TO_OXYGEN_CONTAINING_COMPOUND	GO_CELLULAR_MACROMOLECULE_CATABOLIC_PROCESS				GO_REGULATION_OF_CELL_DEATH	GO_POSITIVE_REGULATION_OF_CELLULAR_COMPONENT_ORGANIZATION	GO_MACROMOLECULE_CATABOLIC_PROCESS				GO_POSITIVE_REGULATION_OF_ORGANELLE_ORGANIZATION
191	AHCY	adenosylhomocysteinase [Source:HGNC Symbol;Acc:HGNC:343]		GO_RESPONSE_TO_OXYGEN_LEVELS																				GO_RESPONSE_TO_ABIOTIC_STIMULUS
3037	HAS2	hyaluronan synthase 2 [Source:HGNC Symbol;Acc:HGNC:4819]			GO_EPITHELIAL_TO_MESENCHYMAL_TRANSITION		GO_RESPONSE_TO_ENDOGENOUS_STIMULUS			GO_ORGANONITROGEN_COMPOUND_BIOSYNTHETIC_PROCESS	GO_MESENCHYMAL_CELL_DIFFERENTIATION	GO_CELLULAR_RESPONSE_TO_ENDOGENOUS_STIMULUS			GO_ANIMAL_ORGAN_MORPHOGENESIS	GO_MESENCHYME_DEVELOPMENT			GO_RESPONSE_TO_GROWTH_FACTOR							GO_TISSUE_MIGRATION				GO_REGULATION_OF_ANATOMICAL_STRUCTURE_MORPHOGENESIS										GO_REGULATION_OF_CELL_DIFFERENTIATION		GO_AMEBOIDAL_TYPE_CELL_MIGRATION		GO_POSITIVE_REGULATION_OF_CELLULAR_COMPONENT_ORGANIZATION
80199	FUZ	fuzzy planar cell polarity protein [Source:HGNC Symbol;Acc:HGNC:26219]			GO_EPITHELIAL_TO_MESENCHYMAL_TRANSITION		GO_RESPONSE_TO_ENDOGENOUS_STIMULUS				GO_MESENCHYMAL_CELL_DIFFERENTIATION	GO_CELLULAR_RESPONSE_TO_ENDOGENOUS_STIMULUS			GO_ANIMAL_ORGAN_MORPHOGENESIS	GO_MESENCHYME_DEVELOPMENT			GO_RESPONSE_TO_GROWTH_FACTOR											GO_REGULATION_OF_ANATOMICAL_STRUCTURE_MORPHOGENESIS				GO_REGULATION_OF_EPITHELIAL_TO_MESENCHYMAL_TRANSITION						GO_REGULATION_OF_CELL_DIFFERENTIATION				GO_POSITIVE_REGULATION_OF_CELLULAR_COMPONENT_ORGANIZATION		GO_ENZYME_LINKED_RECEPTOR_PROTEIN_SIGNALING_PATHWAY			GO_POSITIVE_REGULATION_OF_ORGANELLE_ORGANIZATION
11171	STRAP	serine/threonine kinase receptor associated protein [Source:HGNC Symbol;Acc:HGNC:30796]			GO_EPITHELIAL_TO_MESENCHYMAL_TRANSITION		GO_RESPONSE_TO_ENDOGENOUS_STIMULUS				GO_MESENCHYMAL_CELL_DIFFERENTIATION	GO_CELLULAR_RESPONSE_TO_ENDOGENOUS_STIMULUS				GO_MESENCHYME_DEVELOPMENT			GO_RESPONSE_TO_GROWTH_FACTOR				GO_PROTEIN_CONTAINING_COMPLEX_ASSEMBLY			GO_TISSUE_MIGRATION			GO_CELLULAR_PROTEIN_CONTAINING_COMPLEX_ASSEMBLY					GO_REGULATION_OF_EPITHELIAL_TO_MESENCHYMAL_TRANSITION						GO_REGULATION_OF_CELL_DIFFERENTIATION		GO_AMEBOIDAL_TYPE_CELL_MIGRATION				GO_ENZYME_LINKED_RECEPTOR_PROTEIN_SIGNALING_PATHWAY
1942	EFNA1	ephrin A1 [Source:HGNC Symbol;Acc:HGNC:3221]			GO_EPITHELIAL_TO_MESENCHYMAL_TRANSITION						GO_MESENCHYMAL_CELL_DIFFERENTIATION				GO_ANIMAL_ORGAN_MORPHOGENESIS	GO_MESENCHYME_DEVELOPMENT	GO_PROTEOLYSIS	GO_NEGATIVE_REGULATION_OF_DENDRITE_DEVELOPMENT		GO_NEGATIVE_REGULATION_OF_CELL_DEATH						GO_TISSUE_MIGRATION		GO_APOPTOTIC_PROCESS		GO_REGULATION_OF_ANATOMICAL_STRUCTURE_MORPHOGENESIS				GO_REGULATION_OF_EPITHELIAL_TO_MESENCHYMAL_TRANSITION			GO_REGULATION_OF_CELLULAR_CATABOLIC_PROCESS		GO_CELLULAR_MACROMOLECULE_CATABOLIC_PROCESS	GO_REGULATION_OF_CELL_DIFFERENTIATION		GO_AMEBOIDAL_TYPE_CELL_MIGRATION	GO_REGULATION_OF_CELL_DEATH		GO_MACROMOLECULE_CATABOLIC_PROCESS	GO_ENZYME_LINKED_RECEPTOR_PROTEIN_SIGNALING_PATHWAY
9820	CUL7	cullin 7 [Source:HGNC Symbol;Acc:HGNC:21024]			GO_EPITHELIAL_TO_MESENCHYMAL_TRANSITION						GO_MESENCHYMAL_CELL_DIFFERENTIATION					GO_MESENCHYME_DEVELOPMENT	GO_PROTEOLYSIS					GO_INTERSPECIES_INTERACTION_BETWEEN_ORGANISMS								GO_REGULATION_OF_ANATOMICAL_STRUCTURE_MORPHOGENESIS					GO_PROTEIN_MODIFICATION_BY_SMALL_PROTEIN_CONJUGATION_OR_REMOVAL				GO_CELLULAR_MACROMOLECULE_CATABOLIC_PROCESS	GO_REGULATION_OF_CELL_DIFFERENTIATION				GO_POSITIVE_REGULATION_OF_CELLULAR_COMPONENT_ORGANIZATION	GO_MACROMOLECULE_CATABOLIC_PROCESS		GO_PROTEIN_MODIFICATION_BY_SMALL_PROTEIN_CONJUGATION
54949	SDHAF2	succinate dehydrogenase complex assembly factor 2 [Source:HGNC Symbol;Acc:HGNC:26034]			GO_EPITHELIAL_TO_MESENCHYMAL_TRANSITION						GO_MESENCHYMAL_CELL_DIFFERENTIATION					GO_MESENCHYME_DEVELOPMENT							GO_PROTEIN_CONTAINING_COMPLEX_ASSEMBLY						GO_CELLULAR_PROTEIN_CONTAINING_COMPLEX_ASSEMBLY					GO_REGULATION_OF_EPITHELIAL_TO_MESENCHYMAL_TRANSITION						GO_REGULATION_OF_CELL_DIFFERENTIATION
1938	EEF2	eukaryotic translation elongation factor 2 [Source:HGNC Symbol;Acc:HGNC:3214]					GO_RESPONSE_TO_ENDOGENOUS_STIMULUS			GO_ORGANONITROGEN_COMPOUND_BIOSYNTHETIC_PROCESS		GO_CELLULAR_RESPONSE_TO_ENDOGENOUS_STIMULUS		GO_RESPONSE_TO_NITROGEN_COMPOUND					GO_RESPONSE_TO_GROWTH_FACTOR								GO_RESPONSE_TO_OXYGEN_CONTAINING_COMPOUND
333	APLP1	amyloid beta precursor like protein 1 [Source:HGNC Symbol;Acc:HGNC:597]					GO_RESPONSE_TO_ENDOGENOUS_STIMULUS					GO_CELLULAR_RESPONSE_TO_ENDOGENOUS_STIMULUS		GO_RESPONSE_TO_NITROGEN_COMPOUND	GO_ANIMAL_ORGAN_MORPHOGENESIS												GO_RESPONSE_TO_OXYGEN_CONTAINING_COMPOUND	GO_APOPTOTIC_PROCESS					GO_CELLULAR_RESPONSE_TO_NITROGEN_COMPOUND					GO_CELLULAR_RESPONSE_TO_OXYGEN_CONTAINING_COMPOUND
53335	BCL11A	BAF chromatin remodeling complex subunit BCL11A [Source:HGNC Symbol;Acc:HGNC:13221]					GO_RESPONSE_TO_ENDOGENOUS_STIMULUS					GO_CELLULAR_RESPONSE_TO_ENDOGENOUS_STIMULUS		GO_RESPONSE_TO_NITROGEN_COMPOUND				GO_NEGATIVE_REGULATION_OF_DENDRITE_DEVELOPMENT									GO_RESPONSE_TO_OXYGEN_CONTAINING_COMPOUND			GO_REGULATION_OF_ANATOMICAL_STRUCTURE_MORPHOGENESIS			GO_CELLULAR_RESPONSE_TO_NITROGEN_COMPOUND		GO_PROTEIN_MODIFICATION_BY_SMALL_PROTEIN_CONJUGATION_OR_REMOVAL			GO_CELLULAR_RESPONSE_TO_OXYGEN_CONTAINING_COMPOUND		GO_REGULATION_OF_CELL_DIFFERENTIATION							GO_PROTEIN_MODIFICATION_BY_SMALL_PROTEIN_CONJUGATION
3164	NR4A1	nuclear receptor subfamily 4 group A member 1 [Source:HGNC Symbol;Acc:HGNC:7980]					GO_RESPONSE_TO_ENDOGENOUS_STIMULUS					GO_CELLULAR_RESPONSE_TO_ENDOGENOUS_STIMULUS		GO_RESPONSE_TO_NITROGEN_COMPOUND					GO_RESPONSE_TO_GROWTH_FACTOR							GO_TISSUE_MIGRATION	GO_RESPONSE_TO_OXYGEN_CONTAINING_COMPOUND						GO_CELLULAR_RESPONSE_TO_NITROGEN_COMPOUND					GO_CELLULAR_RESPONSE_TO_OXYGEN_CONTAINING_COMPOUND				GO_AMEBOIDAL_TYPE_CELL_MIGRATION
7071	KLF10	Kruppel like factor 10 [Source:HGNC Symbol;Acc:HGNC:11810]					GO_RESPONSE_TO_ENDOGENOUS_STIMULUS					GO_CELLULAR_RESPONSE_TO_ENDOGENOUS_STIMULUS		GO_RESPONSE_TO_NITROGEN_COMPOUND					GO_RESPONSE_TO_GROWTH_FACTOR								GO_RESPONSE_TO_OXYGEN_CONTAINING_COMPOUND						GO_CELLULAR_RESPONSE_TO_NITROGEN_COMPOUND					GO_CELLULAR_RESPONSE_TO_OXYGEN_CONTAINING_COMPOUND		GO_REGULATION_OF_CELL_DIFFERENTIATION						GO_ENZYME_LINKED_RECEPTOR_PROTEIN_SIGNALING_PATHWAY
1307	COL16A1	collagen type XVI alpha 1 chain [Source:HGNC Symbol;Acc:HGNC:2193]					GO_RESPONSE_TO_ENDOGENOUS_STIMULUS					GO_CELLULAR_RESPONSE_TO_ENDOGENOUS_STIMULUS		GO_RESPONSE_TO_NITROGEN_COMPOUND									GO_PROTEIN_CONTAINING_COMPLEX_ASSEMBLY				GO_RESPONSE_TO_OXYGEN_CONTAINING_COMPOUND						GO_CELLULAR_RESPONSE_TO_NITROGEN_COMPOUND					GO_CELLULAR_RESPONSE_TO_OXYGEN_CONTAINING_COMPOUND						GO_POSITIVE_REGULATION_OF_CELLULAR_COMPONENT_ORGANIZATION
529	ATP6V1E1	ATPase H+ transporting V1 subunit E1 [Source:HGNC Symbol;Acc:HGNC:857]					GO_RESPONSE_TO_ENDOGENOUS_STIMULUS					GO_CELLULAR_RESPONSE_TO_ENDOGENOUS_STIMULUS		GO_RESPONSE_TO_NITROGEN_COMPOUND													GO_RESPONSE_TO_OXYGEN_CONTAINING_COMPOUND						GO_CELLULAR_RESPONSE_TO_NITROGEN_COMPOUND				GO_REGULATION_OF_CELLULAR_CATABOLIC_PROCESS	GO_CELLULAR_RESPONSE_TO_OXYGEN_CONTAINING_COMPOUND								GO_ENZYME_LINKED_RECEPTOR_PROTEIN_SIGNALING_PATHWAY
11240	PADI2	peptidyl arginine deiminase 2 [Source:HGNC Symbol;Acc:HGNC:18341]					GO_RESPONSE_TO_ENDOGENOUS_STIMULUS					GO_CELLULAR_RESPONSE_TO_ENDOGENOUS_STIMULUS
6678	SPARC	secreted protein acidic and cysteine rich [Source:HGNC Symbol;Acc:HGNC:11219]					GO_RESPONSE_TO_ENDOGENOUS_STIMULUS							GO_RESPONSE_TO_NITROGEN_COMPOUND					GO_RESPONSE_TO_GROWTH_FACTOR					GO_RESPONSE_TO_ABIOTIC_STIMULUS		GO_TISSUE_MIGRATION	GO_RESPONSE_TO_OXYGEN_CONTAINING_COMPOUND			GO_REGULATION_OF_ANATOMICAL_STRUCTURE_MORPHOGENESIS												GO_AMEBOIDAL_TYPE_CELL_MIGRATION
5217	PFN2	profilin 2 [Source:HGNC Symbol;Acc:HGNC:8882]						GO_INTRACELLULAR_TRANSPORT													GO_SUPRAMOLECULAR_FIBER_ORGANIZATION		GO_PROTEIN_CONTAINING_COMPLEX_ASSEMBLY			GO_TISSUE_MIGRATION			GO_CELLULAR_PROTEIN_CONTAINING_COMPLEX_ASSEMBLY													GO_AMEBOIDAL_TYPE_CELL_MIGRATION		GO_POSITIVE_REGULATION_OF_CELLULAR_COMPONENT_ORGANIZATION					GO_POSITIVE_REGULATION_OF_ORGANELLE_ORGANIZATION
10175	CNIH1	cornichon family AMPA receptor auxiliary protein 1 [Source:HGNC Symbol;Acc:HGNC:19431]						GO_INTRACELLULAR_TRANSPORT															GO_PROTEIN_CONTAINING_COMPLEX_ASSEMBLY
2944	GSTM1	glutathione S-transferase mu 1 [Source:HGNC Symbol;Acc:HGNC:4632]								GO_ORGANONITROGEN_COMPOUND_BIOSYNTHETIC_PROCESS				GO_RESPONSE_TO_NITROGEN_COMPOUND
10987	COPS5	COP9 signalosome subunit 5 [Source:HGNC Symbol;Acc:HGNC:2240]								GO_ORGANONITROGEN_COMPOUND_BIOSYNTHETIC_PROCESS							GO_PROTEOLYSIS			GO_NEGATIVE_REGULATION_OF_CELL_DEATH								GO_APOPTOTIC_PROCESS							GO_PROTEIN_MODIFICATION_BY_SMALL_PROTEIN_CONJUGATION_OR_REMOVAL								GO_REGULATION_OF_CELL_DEATH
6388	SDF2	stromal cell derived factor 2 [Source:HGNC Symbol;Acc:HGNC:10675]								GO_ORGANONITROGEN_COMPOUND_BIOSYNTHETIC_PROCESS							GO_PROTEOLYSIS																						GO_CELLULAR_MACROMOLECULE_CATABOLIC_PROCESS						GO_MACROMOLECULE_CATABOLIC_PROCESS
5036	PA2G4	proliferation-associated 2G4 [Source:HGNC Symbol;Acc:HGNC:8550]								GO_ORGANONITROGEN_COMPOUND_BIOSYNTHETIC_PROCESS										GO_NEGATIVE_REGULATION_OF_CELL_DEATH								GO_APOPTOTIC_PROCESS												GO_REGULATION_OF_CELL_DIFFERENTIATION			GO_REGULATION_OF_CELL_DEATH
1975	EIF4B	eukaryotic translation initiation factor 4B [Source:HGNC Symbol;Acc:HGNC:3285]								GO_ORGANONITROGEN_COMPOUND_BIOSYNTHETIC_PROCESS													GO_PROTEIN_CONTAINING_COMPLEX_ASSEMBLY						GO_CELLULAR_PROTEIN_CONTAINING_COMPLEX_ASSEMBLY
22822	PHLDA1	pleckstrin homology like domain family A member 1 [Source:HGNC Symbol;Acc:HGNC:8933]								GO_ORGANONITROGEN_COMPOUND_BIOSYNTHETIC_PROCESS																		GO_APOPTOTIC_PROCESS
1462	VCAN	versican [Source:HGNC Symbol;Acc:HGNC:2464]								GO_ORGANONITROGEN_COMPOUND_BIOSYNTHETIC_PROCESS																																			GO_MACROMOLECULE_CATABOLIC_PROCESS
2746	GLUD1	glutamate dehydrogenase 1 [Source:HGNC Symbol;Acc:HGNC:4335]								GO_ORGANONITROGEN_COMPOUND_BIOSYNTHETIC_PROCESS
262	AMD1	adenosylmethionine decarboxylase 1 [Source:HGNC Symbol;Acc:HGNC:457]								GO_ORGANONITROGEN_COMPOUND_BIOSYNTHETIC_PROCESS
58478	ENOPH1	enolase-phosphatase 1 [Source:HGNC Symbol;Acc:HGNC:24599]								GO_ORGANONITROGEN_COMPOUND_BIOSYNTHETIC_PROCESS
1650	DDOST	dolichyl-diphosphooligosaccharide--protein glycosyltransferase non-catalytic subunit [Source:HGNC Symbol;Acc:HGNC:2728]								GO_ORGANONITROGEN_COMPOUND_BIOSYNTHETIC_PROCESS
871	SERPINH1	serpin family H member 1 [Source:HGNC Symbol;Acc:HGNC:1546]													GO_ANIMAL_ORGAN_MORPHOGENESIS		GO_PROTEOLYSIS				GO_SUPRAMOLECULAR_FIBER_ORGANIZATION
5216	PFN1	profilin 1 [Source:HGNC Symbol;Acc:HGNC:8881]													GO_ANIMAL_ORGAN_MORPHOGENESIS						GO_SUPRAMOLECULAR_FIBER_ORGANIZATION		GO_PROTEIN_CONTAINING_COMPLEX_ASSEMBLY			GO_TISSUE_MIGRATION			GO_CELLULAR_PROTEIN_CONTAINING_COMPLEX_ASSEMBLY	GO_REGULATION_OF_ANATOMICAL_STRUCTURE_MORPHOGENESIS												GO_AMEBOIDAL_TYPE_CELL_MIGRATION		GO_POSITIVE_REGULATION_OF_CELLULAR_COMPONENT_ORGANIZATION					GO_POSITIVE_REGULATION_OF_ORGANELLE_ORGANIZATION
2280	FKBP1A	FKBP prolyl isomerase 1A [Source:HGNC Symbol;Acc:HGNC:3711]													GO_ANIMAL_ORGAN_MORPHOGENESIS						GO_SUPRAMOLECULAR_FIBER_ORGANIZATION		GO_PROTEIN_CONTAINING_COMPLEX_ASSEMBLY						GO_CELLULAR_PROTEIN_CONTAINING_COMPLEX_ASSEMBLY						GO_PROTEIN_MODIFICATION_BY_SMALL_PROTEIN_CONJUGATION_OR_REMOVAL											GO_ENZYME_LINKED_RECEPTOR_PROTEIN_SIGNALING_PATHWAY	GO_PROTEIN_MODIFICATION_BY_SMALL_PROTEIN_CONJUGATION
1301	COL11A1	collagen type XI alpha 1 chain [Source:HGNC Symbol;Acc:HGNC:2186]													GO_ANIMAL_ORGAN_MORPHOGENESIS						GO_SUPRAMOLECULAR_FIBER_ORGANIZATION			GO_RESPONSE_TO_ABIOTIC_STIMULUS
26018	LRIG1	leucine rich repeats and immunoglobulin like domains 1 [Source:HGNC Symbol;Acc:HGNC:17360]													GO_ANIMAL_ORGAN_MORPHOGENESIS
5134	PDCD2	programmed cell death 2 [Source:HGNC Symbol;Acc:HGNC:8762]															GO_PROTEOLYSIS											GO_APOPTOTIC_PROCESS												GO_REGULATION_OF_CELL_DIFFERENTIATION			GO_REGULATION_OF_CELL_DEATH
642	BLMH	bleomycin hydrolase [Source:HGNC Symbol;Acc:HGNC:1059]															GO_PROTEOLYSIS																		GO_PROTEIN_MODIFICATION_BY_SMALL_PROTEIN_CONJUGATION_OR_REMOVAL												GO_PROTEIN_MODIFICATION_BY_SMALL_PROTEIN_CONJUGATION
7174	TPP2	tripeptidyl peptidase 2 [Source:HGNC Symbol;Acc:HGNC:12016]															GO_PROTEOLYSIS																		GO_PROTEIN_MODIFICATION_BY_SMALL_PROTEIN_CONJUGATION_OR_REMOVAL												GO_PROTEIN_MODIFICATION_BY_SMALL_PROTEIN_CONJUGATION
81873	ARPC5L	actin related protein 2/3 complex subunit 5 like [Source:HGNC Symbol;Acc:HGNC:23366]																			GO_SUPRAMOLECULAR_FIBER_ORGANIZATION		GO_PROTEIN_CONTAINING_COMPLEX_ASSEMBLY						GO_CELLULAR_PROTEIN_CONTAINING_COMPLEX_ASSEMBLY															GO_POSITIVE_REGULATION_OF_CELLULAR_COMPONENT_ORGANIZATION					GO_POSITIVE_REGULATION_OF_ORGANELLE_ORGANIZATION
1073	CFL2	cofilin 2 [Source:HGNC Symbol;Acc:HGNC:1875]																			GO_SUPRAMOLECULAR_FIBER_ORGANIZATION																							GO_POSITIVE_REGULATION_OF_CELLULAR_COMPONENT_ORGANIZATION					GO_POSITIVE_REGULATION_OF_ORGANELLE_ORGANIZATION
30008	EFEMP2	EGF containing fibulin extracellular matrix protein 2 [Source:HGNC Symbol;Acc:HGNC:3219]																			GO_SUPRAMOLECULAR_FIBER_ORGANIZATION
10486	CAP2	cyclase associated actin cytoskeleton regulatory protein 2 [Source:HGNC Symbol;Acc:HGNC:20039]																			GO_SUPRAMOLECULAR_FIBER_ORGANIZATION
7169	TPM2	tropomyosin 2 [Source:HGNC Symbol;Acc:HGNC:12011]																			GO_SUPRAMOLECULAR_FIBER_ORGANIZATION
27044	SND1	staphylococcal nuclease and tudor domain containing 1 [Source:HGNC Symbol;Acc:HGNC:30646]																				GO_INTERSPECIES_INTERACTION_BETWEEN_ORGANISMS																	GO_CELLULAR_MACROMOLECULE_CATABOLIC_PROCESS						GO_MACROMOLECULE_CATABOLIC_PROCESS
5479	PPIB	peptidylprolyl isomerase B [Source:HGNC Symbol;Acc:HGNC:9255]																				GO_INTERSPECIES_INTERACTION_BETWEEN_ORGANISMS
10410	IFITM3	interferon induced transmembrane protein 3 [Source:HGNC Symbol;Acc:HGNC:5414]																				GO_INTERSPECIES_INTERACTION_BETWEEN_ORGANISMS
8364	HIST1H4C	histone cluster 1 H4 family member c [Source:HGNC Symbol;Acc:HGNC:4787]																					GO_PROTEIN_CONTAINING_COMPLEX_ASSEMBLY						GO_CELLULAR_PROTEIN_CONTAINING_COMPLEX_ASSEMBLY											GO_REGULATION_OF_CELL_DIFFERENTIATION
1207	CLNS1A	chloride nucleotide-sensitive channel 1A [Source:HGNC Symbol;Acc:HGNC:2080]																					GO_PROTEIN_CONTAINING_COMPLEX_ASSEMBLY						GO_CELLULAR_PROTEIN_CONTAINING_COMPLEX_ASSEMBLY
55299	BRIX1	biogenesis of ribosomes BRX1 [Source:HGNC Symbol;Acc:HGNC:24170]																					GO_PROTEIN_CONTAINING_COMPLEX_ASSEMBLY						GO_CELLULAR_PROTEIN_CONTAINING_COMPLEX_ASSEMBLY
2115	ETV1	ETS variant 1 [Source:HGNC Symbol;Acc:HGNC:3490]																						GO_RESPONSE_TO_ABIOTIC_STIMULUS
30011	SH3KBP1	SH3 domain containing kinase binding protein 1 [Source:HGNC Symbol;Acc:HGNC:13867]																										GO_APOPTOTIC_PROCESS		GO_REGULATION_OF_ANATOMICAL_STRUCTURE_MORPHOGENESIS																GO_ENZYME_LINKED_RECEPTOR_PROTEIN_SIGNALING_PATHWAY
9391	CIAO1	cytosolic iron-sulfur assembly component 1 [Source:HGNC Symbol;Acc:HGNC:14280]
7086	TKT	transketolase [Source:HGNC Symbol;Acc:HGNC:11834]
6917	TCEA1	transcription elongation factor A1 [Source:HGNC Symbol;Acc:HGNC:11612]
8334	HIST1H2AC	histone cluster 1 H2A family member c [Source:HGNC Symbol;Acc:HGNC:4733]
2012	EMP1	epithelial membrane protein 1 [Source:HGNC Symbol;Acc:HGNC:3333]
7163	TPD52	tumor protein D52 [Source:HGNC Symbol;Acc:HGNC:12005]
10559	SLC35A1	solute carrier family 35 member A1 [Source:HGNC Symbol;Acc:HGNC:11021]
57062	DDX24	DEAD-box helicase 24 [Source:HGNC Symbol;Acc:HGNC:13266]
10957	PNRC1	proline rich nuclear receptor coactivator 1 [Source:HGNC Symbol;Acc:HGNC:17278]
23452	ANGPTL2	angiopoietin like 2 [Source:HGNC Symbol;Acc:HGNC:490]
51082	POLR1D	RNA polymerase I and III subunit D [Source:HGNC Symbol;Acc:HGNC:20422]
8848	TSC22D1	TSC22 domain family member 1 [Source:HGNC Symbol;Acc:HGNC:16826]
91582	RPS19BP1	ribosomal protein S19 binding protein 1 [Source:HGNC Symbol;Acc:HGNC:28749]
[truncated: 53 more columns]

## Sheet: GSEA H3.3K27M up genes
Gene set enrichment analysis to find pathways enriched in genes overexpressed in H3.3K27M glioma cells (Wilcoxon rank-sum test)
Overlap Results
Collection(s):	BP
# overlaps shown:	100
# genesets in collections:	7350
# genes in comparison (n):	100
# genes in universe (N):	38055
Gene Set Name	# Genes in Gene Set (K)	Description	# Genes in Overlap (k)	k/K	p-value	FDR q-value
GO_BIOLOGICAL_ADHESION	1417	The attachment of a cell or organism to a substrate, another cell, or other organism. Biological adhesion includes intracellular attachment between membrane regions. [GOC:isa_complete]	34	0.024	9.52e-24	7e-20
GO_CELL_JUNCTION_ORGANIZATION	288	A process that is carried out at the cellular level which results in the assembly, arrangement of constituent parts, or disassembly of a cell junction. A cell junction is a specialized region of connection between two cells or between a cell and the extracellular matrix. [GOC:dph, GOC:jl, GOC:mah]	17	0.059	2.06e-18	7.58e-15
GO_SECRETION	1638	The controlled release of a substance by a cell or a tissue. [GOC:ai]	28	0.0171	1.12e-15	2.42e-12
GO_REGULATION_OF_CELL_ADHESION	684	Any process that modulates the frequency, rate or extent of attachment of a cell to another cell or to the extracellular matrix. [GOC:mah]	20	0.0292	1.32e-15	2.42e-12
GO_CELL_JUNCTION_ASSEMBLY	239	A cellular process that results in the aggregation, arrangement and bonding together of a set of components to form a cell junction. [GOC:mah]	14	0.0586	2.77e-15	4.08e-12
GO_CELL_MOTILITY	1719	Any process involved in the controlled self-propelled movement of a cell that results in translocation of the cell from one place to another. [GOC:dgh, GOC:dph, GOC:isa_complete, GOC:mlg]	28	0.0163	3.74e-15	4.58e-12
GO_LOCOMOTION	1943	Self-propelled movement of a cell or organism from one location to another. [GOC:dgh]	29	0.0149	1.01e-14	1.06e-11
GO_CELLULAR_COMPONENT_MORPHOGENESIS	1115	The process in which cellular structures, including whole cells or cell parts, are generated and organized. [GOC:dph, GOC:mah, GOC:tb]	23	0.0206	1.27e-14	1.17e-11
GO_CELL_CELL_ADHESION	827	The attachment of one cell to another cell via adhesion molecules. [GOC:dos]	20	0.0242	4.61e-14	3.77e-11
GO_REGULATION_OF_CELLULAR_COMPONENT_MOVEMENT	1077	Any process that modulates the frequency, rate or extent of the movement of a cellular component. [GOC:ai, GOC:dph, GOC:jl]	22	0.0204	6.37e-14	4.68e-11
GO_NEGATIVE_REGULATION_OF_RESPONSE_TO_STIMULUS	1655	Any process that stops, prevents, or reduces the frequency, rate or extent of a response to a stimulus. Response to stimulus is a change in state or activity of a cell or an organism (in terms of movement, secretion, enzyme production, gene expression, etc.) as a result of a stimulus. [GOC:jid]	26	0.0157	1.02e-13	6.82e-11
GO_CELL_CELL_JUNCTION_ORGANIZATION	155	A process that is carried out at the cellular level which results in the assembly, arrangement of constituent parts, or disassembly of a cell-cell junction. A cell-cell junction is a specialized region of connection between two cells. [GOC:ai, GOC:dph, GOC:jl, GOC:mah]	11	0.071	3.71e-13	2.11e-10
GO_NEUROGENESIS	1599	Generation of cells within the nervous system. [GO_REF:0000021, GOC:cls, GOC:curators, GOC:dgh, GOC:dph, GOC:jid, GOC:mtg_15jun06]	25	0.0156	3.73e-13	2.11e-10
GO_EMBRYO_DEVELOPMENT	989	The process whose specific outcome is the progression of an embryo from its formation until the end of its embryonic life stage. The end of the embryonic stage is organism-specific. For example, for mammals, the process would begin with zygote formation and end with birth. For insects, the process would begin at zygote formation and end with larval hatching. For plant zygotic embryos, this would …	20	0.0202	1.23e-12	6.47e-10
GO_RESPONSE_TO_WOUNDING	674	Any process that results in a change in state or activity of a cell or an organism (in terms of movement, secretion, enzyme production, gene expression, etc.) as a result of a stimulus indicating damage to the organism. [GOC:go_curators]	17	0.0252	2.31e-12	1.13e-09
GO_POSITIVE_REGULATION_OF_MULTICELLULAR_ORGANISMAL_PROCESS	1795	Any process that activates or increases the frequency, rate or extent of an organismal process, any of the processes pertinent to the function of an organism above the cellular level; includes the integrated processes of tissues and organs. [GOC:ai]	25	0.0139	4.66e-12	2.14e-09
GO_RESPONSE_TO_ENDOGENOUS_STIMULUS	1648	Any process that results in a change in state or activity of a cell or an organism (in terms of movement, secretion, enzyme production, gene expression, etc.) as a result of a stimulus arising within the organism. [GOC:sm]	24	0.0146	5.37e-12	2.32e-09
GO_EXTRACELLULAR_STRUCTURE_ORGANIZATION	421	A process that is carried out at the cellular level which results in the assembly, arrangement of constituent parts, or disassembly of structures in the space external to the outermost structure of a cell. For cells without external protective or external encapsulating structures this refers to space outside of the plasma membrane, and also covers the host cell environment outside an intracellula…	14	0.0333	6.18e-12	2.52e-09
GO_NEURON_DEVELOPMENT	1096	The process whose specific outcome is the progression of a neuron over time, from initial commitment of the cell to a specific fate, to the fully functional differentiated cell. [GOC:dph]	20	0.0182	7.87e-12	3.05e-09
GO_REPRODUCTION	1459	The production of new individuals that contain some portion of genetic material inherited from one or more parent organisms. [GOC:go_curators, GOC:isa_complete, GOC:jl, ISBN:0198506732]	22	0.0151	2.48e-11	8.95e-09
GO_RESPONSE_TO_OXYGEN_CONTAINING_COMPOUND	1616	Any process that results in a change in state or activity of a cell or an organism (in terms of movement, secretion, enzyme production, gene expression, etc.) as a result of an oxygen-containing compound stimulus. [GOC:pr, GOC:TermGenie]	23	0.0142	2.56e-11	8.95e-09
GO_APOPTOTIC_PROCESS	1980	A programmed cell death process which begins when a cell receives an internal (e.g. DNA damage) or external signal (e.g. an extracellular death ligand), and proceeds through a series of biochemical events (signaling pathway phase) which trigger an execution phase. The execution phase is the last step of an apoptotic process, and is typically characterized by rounding-up of the cell, retraction of…	25	0.0126	3.81e-11	1.27e-08
GO_NEURON_DIFFERENTIATION	1348	The process in which a relatively unspecialized cell acquires specialized features of a neuron. [GOC:mah]	21	0.0156	4.16e-11	1.3e-08
GO_CELL_CELL_JUNCTION_ASSEMBLY	123	The aggregation, arrangement and bonding together of a set of components to form a junction between cells. [GOC:ai]	9	0.0732	4.25e-11	1.3e-08
GO_REGULATION_OF_TRANSPORT	1842	Any process that modulates the frequency, rate or extent of the directed movement of substances (such as macromolecules, small molecules, ions) into, out of or within a cell, or between cells, by means of some agent such as a transporter or pore. [GOC:ai]	24	0.013	5.37e-11	1.58e-08
GO_REGULATION_OF_CELL_DIFFERENTIATION	1863	Any process that modulates the frequency, rate or extent of cell differentiation, the process in which relatively unspecialized cells acquire specialized structural and functional features. [GOC:go_curators]	24	0.0129	6.77e-11	1.91e-08
GO_REGULATION_OF_CELL_DEATH	1723	Any process that modulates the rate or frequency of cell death. Cell death is the specific activation or halting of processes within a cell so that its vital functions markedly cease, rather than simply deteriorating gradually over time, which culminates in cell death. [GOC:dph, GOC:tb]	23	0.0133	9.1e-11	2.48e-08
GO_REPRODUCTIVE_SYSTEM_DEVELOPMENT	431	The progression of the reproductive system over time from its formation to the mature structure. The reproductive system consists of the organs that function in reproduction. [GOC:dph]	13	0.0302	1.23e-10	3.22e-08
GO_PROTEIN_PHOSPHORYLATION	1967	The process of introducing a phosphate group on to a protein. [GOC:hb]	24	0.0122	2.04e-10	5.17e-08
GO_WOUND_HEALING	556	The series of events that restore integrity to a damaged tissue, following an injury. [GOC:bf, PMID:15269788]	14	0.0252	2.4e-10	5.78e-08
GO_ENZYME_LINKED_RECEPTOR_PROTEIN_SIGNALING_PATHWAY	1043	Any series of molecular signals initiated by the binding of an extracellular ligand to a receptor on the surface of the target cell, where the receptor possesses catalytic activity or is closely associated with an enzyme such as a protein kinase, and ending with regulation of a downstream cellular process, e.g. transcription. [GOC:mah, GOC:signaling, ISBN:0185316194]	18	0.0173	2.44e-10	5.78e-08
GO_REGULATION_OF_SECRETION	788	Any process that modulates the frequency, rate or extent of the controlled release of a substance from a cell or a tissue. [GOC:ai]	16	0.0203	2.63e-10	6.03e-08
GO_DEVELOPMENTAL_PROCESS_INVOLVED_IN_REPRODUCTION	672	A developmental process in which a progressive change in the state of some part of an organism specifically contributes to its ability to form offspring. [GOC:dph, GOC:isa_complete]	15	0.0223	2.75e-10	6.1e-08
GO_REGULATION_OF_RESPONSE_TO_STRESS	1497	Any process that modulates the frequency, rate or extent of a response to stress. Response to stress is a change in state or activity of a cell or an organism (in terms of movement, secretion, enzyme production, gene expression, etc.) as a result of a disturbance in organismal or cellular homeostasis, usually, but not necessarily, exogenous (e.g. temperature, humidity, ionizing radiation). [GOC:d…	21	0.014	2.82e-10	6.1e-08
GO_RESPONSE_TO_LIPID	921	Any process that results in a change in state or activity of a cell or an organism (in terms of movement, secretion, enzyme production, gene expression, etc.) as a result of a lipid stimulus. [GOC:sl]	17	0.0185	2.94e-10	6.18e-08
GO_POSITIVE_REGULATION_OF_LOCOMOTION	580	Any process that activates or increases the frequency, rate or extent of locomotion of a cell or organism. [GOC:go_curators]	14	0.0241	4.15e-10	8.48e-08
GO_CELL_CYCLE_PROCESS	1383	The cellular process that ensures successive accurate and complete genome replication and chromosome segregation. [GOC:isa_complete, GOC:mtg_cell_cycle]	20	0.0145	4.74e-10	9.42e-08
GO_REGULATION_OF_CELL_POPULATION_PROLIFERATION	1708	Any process that modulates the frequency, rate or extent of cell proliferation. [GOC:jl]	22	0.0129	4.91e-10	9.49e-08
GO_POSITIVE_REGULATION_OF_TRANSPORT	955	Any process that activates or increases the frequency, rate or extent of the directed movement of substances (such as macromolecules, small molecules, ions) into, out of or within a cell, or between cells, by means of some agent such as a transporter or pore. [GOC:ai]	17	0.0178	5.1e-10	9.61e-08
GO_NEGATIVE_REGULATION_OF_SIGNALING	1394	Any process that stops, prevents, or reduces the frequency, rate or extent of a signaling process. [GOC:mtg_signal]	20	0.0143	5.44e-10	1e-07
GO_EPITHELIUM_DEVELOPMENT	1278	The process whose specific outcome is the progression of an epithelium over time, from its formation to the mature structure. An epithelium is a tissue that covers the internal or external surfaces of an anatomical structure. [GOC:dph, GOC:mtg_lung]	19	0.0149	8.72e-10	1.56e-07
GO_POSITIVE_REGULATION_OF_SIGNALING	1828	Any process that activates, maintains or increases the frequency, rate or extent of a signaling process. [GOC:mtg_signal]	22	0.012	1.73e-09	3.02e-07
GO_CELL_SUBSTRATE_ADHESION	341	The attachment of a cell to the underlying substrate via adhesion molecules. [GOC:mah, GOC:pf]	11	0.0323	1.77e-09	3.03e-07
GO_CELL_CELL_ADHESION_VIA_PLASMA_MEMBRANE_ADHESION_MOLECULES	274	The attachment of one cell to another cell via adhesion molecules that are at least partially embedded in the plasma membrane. [GOC:dos]	10	0.0365	3.11e-09	5.2e-07
GO_CELLULAR_RESPONSE_TO_ENDOGENOUS_STIMULUS	1384	Any process that results in a change in state or activity of a cell (in terms of movement, secretion, enzyme production, gene expression, etc.) as a result of a stimulus arising within the organism. [GOC:mah]	19	0.0137	3.21e-09	5.25e-07
GO_EPITHELIAL_TO_MESENCHYMAL_TRANSITION	139	A transition where an epithelial cell loses apical/basolateral polarity, severs intercellular adhesive junctions, degrades basement membrane components and becomes a migratory mesenchymal cell. [GOC:dph, PMID:14701881]	8	0.0576	3.63e-09	5.79e-07
GO_ADHERENS_JUNCTION_ORGANIZATION	140	A process that is carried out at the cellular level which results in the assembly, arrangement of constituent parts, or disassembly of an adherens junction. An adherens junction is a cell junction at which the cytoplasmic face of the plasma membrane is attached to actin filaments. [GOC:dph, GOC:jl, GOC:mah]	8	0.0571	3.84e-09	6e-07
GO_EMBRYONIC_MORPHOGENESIS	578	The process in which anatomical structures are generated and organized during the embryonic phase. The embryonic phase begins with zygote formation. The end of the embryonic phase is organism-specific. For example, it would be at birth for mammals, larval hatching for insects and seed dormancy in plants. [GOC:jid, GOC:mtg_sensu]	13	0.0225	4.26e-09	6.53e-07
GO_POSITIVE_REGULATION_OF_DEVELOPMENTAL_PROCESS	1415	Any process that activates or increases the rate or extent of development, the biological process whose specific outcome is the progression of an organism over time from an initial condition (e.g. a zygote, or a young adult) to a later condition (e.g. a multicellular animal or an aged adult). [GOC:ai]	19	0.0134	4.6e-09	6.9e-07
GO_CELL_ACTIVATION	1424	A change in the morphology or behavior of a cell resulting from exposure to an activating factor such as a cellular or soluble ligand. [GOC:mgi_curators]	19	0.0133	5.1e-09	7.49e-07
GO_CELL_DIVISION	593	The process resulting in division and partitioning of components of a cell to form more cells; may or may not be accompanied by the physical separation of a cell into distinct, individually membrane-bounded daughter cells. [GOC:di, GOC:go_curators, GOC:pr]	13	0.0219	5.78e-09	8.33e-07
GO_CENTRAL_NERVOUS_SYSTEM_DEVELOPMENT	980	The process whose specific outcome is the progression of the central nervous system over time, from its formation to the mature structure. The central nervous system is the core nervous system that serves an integrating and coordinating function. In vertebrates it consists of the brain and spinal cord. In those invertebrates with a central nervous system it typically consists of a brain, cerebral…	16	0.0163	5.91e-09	8.36e-07
GO_MULTICELLULAR_ORGANISM_REPRODUCTION	846	The biological process in which new individuals are produced by one or two multicellular organisms. The new individuals inherit some proportion of their genetic material from the parent or parents. [GOC:isa_complete, GOC:jid]	15	0.0177	6.21e-09	8.61e-07
GO_MESENCHYMAL_CELL_DIFFERENTIATION	217	The process in which a relatively unspecialized cell acquires specialized features of a mesenchymal cell. A mesenchymal cell is a loosely associated cell that is part of the connective tissue in an organism. Mesenchymal cells give rise to more mature connective tissue cell types. [GOC:dph, GOC:jid]	9	0.0415	6.55e-09	8.92e-07
GO_GROWTH	990	The increase in size or mass of an entire organism, a part of an organism or a cell. [GOC:bf, GOC:ma]	16	0.0162	6.82e-09	9.11e-07
GO_CELL_MORPHOGENESIS_INVOLVED_IN_DIFFERENTIATION	727	The change in form (cell shape and size) that occurs when relatively unspecialized cells, e.g. embryonic or regenerative cells, acquire specialized structural and/or functional features that characterize the cells, tissues, or organs of the mature organism or some other relatively stable phase of the organism's life history. [GOC:go_curators]	14	0.0193	7.41e-09	9.73e-07
GO_POSITIVE_REGULATION_OF_PROTEIN_METABOLIC_PROCESS	1633	Any process that activates or increases the frequency, rate or extent of the chemical reactions and pathways involving a protein. [GOC:ai]	20	0.0122	8.02e-09	1.02e-06
GO_RESPONSE_TO_GROWTH_FACTOR	732	Any process that results in a change in state or activity of a cell or an organism (in terms of movement, secretion, enzyme production, gene expression, etc.) as a result of a growth factor stimulus. [GOC:BHF, GOC:mah]	14	0.0191	8.08e-09	1.02e-06
GO_MITOTIC_CELL_CYCLE	1009	Progression through the phases of the mitotic cell cycle, the most common eukaryotic cell cycle, which canonically comprises four successive phases called G1, S, G2, and M and includes replication of the genome and the subsequent segregation of chromosomes into daughter cells. In some variant cell cycles nuclear replication or nuclear division may not be followed by cell division, or G1 and G2 ph…	16	0.0159	8.9e-09	1.11e-06
GO_POSITIVE_REGULATION_OF_INTRACELLULAR_SIGNAL_TRANSDUCTION	1011	Any process that activates or increases the frequency, rate or extent of intracellular signal transduction. [GOC:BHF, GOC:dph, GOC:signaling, GOC:tb, GOC:TermGenie]	16	0.0158	9.15e-09	1.12e-06
GO_CIRCULATORY_SYSTEM_DEVELOPMENT	1161	The process whose specific outcome is the progression of the circulatory system over time, from its formation to the mature structure. The circulatory system is the organ system that passes nutrients (such as amino acids and electrolytes), gases, hormones, blood cells, etc. to and from cells in the body to help fight diseases and help stabilize body temperature and pH to maintain homeostasis. [GO…	17	0.0146	9.39e-09	1.13e-06
GO_REGULATION_OF_INTRACELLULAR_SIGNAL_TRANSDUCTION	1846	Any process that modulates the frequency, rate or extent of intracellular signal transduction. [GOC:dph, GOC:signaling, GOC:tb, GOC:TermGenie]	21	0.0114	1.15e-08	1.36e-06
GO_CELL_CYCLE	1847	The progression of biochemical and morphological phases and events that occur in a cell during successive cell replication or nuclear replication events. Canonically, the cell cycle comprises the replication and segregation of genetic material followed by the division of the cell, but in endocycles or syncytial cells nuclear replication or nuclear division may not be followed by cell division. [G…	21	0.0114	1.16e-08	1.36e-06
GO_ANIMAL_ORGAN_MORPHOGENESIS	1034	Morphogenesis of an animal organ. An organ is defined as a tissue or set of tissues that work together to perform a specific function or functions. Morphogenesis is the process in which anatomical structures are generated and organized. Organs are commonly observed as visibly distinct structures, but may also exist as loosely associated clusters of cells that work together to perform a specific f…	16	0.0155	1.25e-08	1.44e-06
GO_CELL_PROJECTION_ORGANIZATION	1512	A process that is carried out at the cellular level which results in the assembly, arrangement of constituent parts, or disassembly of a prolongation or process extending from a cell, e.g. a flagellum or axon. [GOC:jl, GOC:mah, http://www.cogsci.princeton.edu/~wn/]	19	0.0126	1.34e-08	1.51e-06
GO_RESPONSE_TO_CYTOKINE	1192	Any process that results in a change in state or activity of a cell or an organism (in terms of movement, secretion, enzyme production, gene expression, etc.) as a result of a cytokine stimulus. [GOC:sl]	17	0.0143	1.38e-08	1.54e-06
GO_TUBE_MORPHOGENESIS	916	The process in which the anatomical structures of a tube are generated and organized. Epithelial and endothelial tubes transport gases, liquids and cells from one site to another and form the basic structure of many organs and tissues, with tube shape and organization varying from the single-celled excretory organ in Caenorhabditis elegans to the branching trees of the mammalian kidney and insect…	15	0.0164	1.78e-08	1.95e-06
GO_REGULATION_OF_CELLULAR_COMPONENT_BIOGENESIS	917	Any process that modulates the frequency, rate or extent of cellular component biogenesis, a process that results in the biosynthesis of constituent macromolecules, assembly, and arrangement of constituent parts of a cellular component. [GOC:jl]	15	0.0164	1.81e-08	1.95e-06
GO_UROGENITAL_SYSTEM_DEVELOPMENT	331	The process whose specific outcome is the progression of the urogenital system over time, from its formation to the mature structure. [GOC:go_curators]	10	0.0302	1.87e-08	2e-06
GO_RESPONSE_TO_ABIOTIC_STIMULUS	1230	Any process that results in a change in state or activity of a cell or an organism (in terms of movement, secretion, enzyme production, gene expression, etc.) as a result of an abiotic (not derived from living organisms) stimulus. [GOC:hb]	17	0.0138	2.18e-08	2.29e-06
GO_GLAND_DEVELOPMENT	437	The process whose specific outcome is the progression of a gland over time, from its formation to the mature structure. A gland is an organ specialised for secretion. [GOC:jid]	11	0.0252	2.29e-08	2.37e-06
GO_POSITIVE_REGULATION_OF_PHOSPHORUS_METABOLIC_PROCESS	1084	Any process that increases the frequency, rate or extent of the chemical reactions and pathways involving phosphorus or compounds containing phosphorus. [GOC:dph, GOC:tb]	16	0.0148	2.41e-08	2.46e-06
GO_GASTRULATION	182	A complex and coordinated series of cellular movements that occurs at the end of cleavage during embryonic development of most animals. The details of gastrulation vary from species to species, but usually result in the formation of the three primary germ layers, ectoderm, mesoderm and endoderm. [GOC:curators, ISBN:9780878933846]	8	0.044	3e-08	3.02e-06
GO_TUBE_DEVELOPMENT	1105	The process whose specific outcome is the progression of a tube over time, from its initial formation to a mature structure. Epithelial and endothelial tubes transport gases, liquids and cells from one site to another and form the basic structure of many organs and tissues including lung and trachea, kidney, the mammary gland, the vascular system and the gastrointestinal and urinary-genital tract…	16	0.0145	3.14e-08	3.12e-06
GO_SIGNAL_TRANSDUCTION_BY_PROTEIN_PHOSPHORYLATION	962	A process in which the transfer of one or more phosphate groups to a substrate transmits a signal to the phosphorylated substrate. [GOC:mtg_signal, GOC:signaling]	15	0.0156	3.39e-08	3.32e-06
GO_NEGATIVE_REGULATION_OF_MULTICELLULAR_ORGANISMAL_PROCESS	1288	Any process that stops, prevents, or reduces the frequency, rate or extent of an organismal process, the processes pertinent to the function of an organism above the cellular level; includes the integrated processes of tissues and organs. [GOC:ai]	17	0.0132	4.25e-08	4.11e-06
GO_POSITIVE_REGULATION_OF_CELL_DIFFERENTIATION	985	Any process that activates or increases the frequency, rate or extent of cell differentiation. [GOC:go_curators]	15	0.0152	4.61e-08	4.4e-06
GO_REGENERATION	195	The regrowth of a lost or destroyed body part, such as an organ or tissue. This process may occur via renewal, repair, and/or growth alone (i.e. increase in size or mass). [GOC:mah, GOC:pr]	8	0.041	5.12e-08	4.78e-06
GO_MESENCHYME_DEVELOPMENT	276	The process whose specific outcome is the progression of a mesenchymal tissue over time, from its formation to the mature structure. A mesenchymal tissue is made up of loosely packed stellate cells. [GOC:dph]	9	0.0326	5.21e-08	4.78e-06
GO_NEGATIVE_REGULATION_OF_MOLECULAR_FUNCTION	1147	Any process that stops or reduces the rate or extent of a molecular function, an elemental biological activity occurring at the molecular level, such as catalysis or binding. [GO:jl]	16	0.0139	5.24e-08	4.78e-06
GO_MORPHOGENESIS_OF_A_BRANCHING_STRUCTURE	196	The process in which the anatomical structures of branches are generated and organized. A branch is a division or offshoot from a main stem. Examples in animals would include blood vessels, nerves, lymphatics and other endothelial or epithelial tubes. [ISBN:0721662544]	8	0.0408	5.33e-08	4.78e-06
GO_CARDIAC_SEPTUM_MORPHOGENESIS	76	The process in which the anatomical structure of a cardiac septum is generated and organized. A cardiac septum is a partition that separates parts of the heart. [GOC:dph, GOC:mtg_heart]	6	0.0789	5.33e-08	4.78e-06
GO_HOMOTYPIC_CELL_CELL_ADHESION	77	The attachment of a cell to a second cell of the identical type via adhesion molecules. [GOC:add]	6	0.0779	5.77e-08	5.11e-06
GO_NEGATIVE_REGULATION_OF_CELL_ADHESION	282	Any process that stops, prevents, or reduces the frequency, rate or extent of cell adhesion. [GOC:go_curators]	9	0.0319	6.26e-08	5.48e-06
GO_GLIOGENESIS	283	The process that results in the generation of glial cells. This includes the production of glial progenitors and their differentiation into mature glia. [GOC:dgh, GOC:jid]	9	0.0318	6.45e-08	5.58e-06
GO_ANATOMICAL_STRUCTURE_FORMATION_INVOLVED_IN_MORPHOGENESIS	1172	The developmental process pertaining to the initial formation of an anatomical structure from unspecified parts. This process begins with the specific processes that contribute to the appearance of the discrete structure and ends when the structural rudiment is recognizable. An anatomical structure is any biological entity that occupies space and is distinguished from its surroundings. Anatomical…	16	0.0137	7.03e-08	6.01e-06
GO_REGULATION_OF_ACTIN_FILAMENT_BASED_PROCESS	385	Any process that modulates the frequency, rate or extent of any cellular process that depends upon or alters the actin cytoskeleton. [GOC:mah]	10	0.026	7.71e-08	6.52e-06
GO_REGULATION_OF_EXTRACELLULAR_MATRIX_ORGANIZATION	41	Any process that modulates the frequency, rate or extent of extracellular matrix organization. [GO_REF:0000058, GOC:BHF, GOC:rl, GOC:TermGenie, PMID:22357537]	5	0.122	7.87e-08	6.54e-06
GO_PULMONARY_VALVE_MORPHOGENESIS	16	The process in which the structure of the pulmonary valve is generated and organized. [GOC:mtg_heart]	4	0.25	7.97e-08	6.54e-06
GO_REGULATION_OF_PHOSPHORUS_METABOLIC_PROCESS	1694	Any process that modulates the frequency, rate or extent of the chemical reactions and pathways involving phosphorus or compounds containing phosphorus. [GOC:ai]	19	0.0112	8.01e-08	6.54e-06
GO_RESPONSE_TO_STEROID_HORMONE	388	Any process that results in a change in state or activity of a cell or an organism (in terms of movement, secretion, enzyme production, gene expression, etc.) as a result of a steroid hormone stimulus. [GOC:go_curators]	10	0.0258	8.29e-08	6.69e-06
GO_NEGATIVE_REGULATION_OF_DEVELOPMENTAL_PROCESS	1035	Any process that stops, prevents or reduces the rate or extent of development, the biological process whose specific outcome is the progression of an organism over time from an initial condition (e.g. a zygote, or a young adult) to a later condition (e.g. a multicellular animal or an aged adult). [GOC:ai]	15	0.0145	8.75e-08	6.99e-06
GO_EXOCYTOSIS	899	A process of secretion by a cell that results in the release of intracellular molecules (e.g. hormones, matrix proteins) contained within a membrane-bounded vesicle. Exocytosis can occur either by full fusion, when the vesicle collapses into the plasma membrane, or by a kiss-and-run mechanism that involves the formation of a transient contact, a pore, between a granule (for exemple of chromaffin …	14	0.0156	1.03e-07	8.12e-06
GO_AXON_DEVELOPMENT	508	The progression of an axon over time. Covers axonogenesis (de novo generation of an axon) and axon regeneration (regrowth), as well as processes pertaining to the progression of the axon over time (fasciculation and defasciculation). [GOC:dph, GOC:pg, GOC:pr]	11	0.0217	1.05e-07	8.19e-06
GO_REGULATION_OF_CELL_CYCLE	1212	Any process that modulates the rate or extent of progression through the cell cycle. [GOC:ai, GOC:dph, GOC:tb]	16	0.0132	1.11e-07	8.58e-06
GO_TAXIS	636	The directed movement of a motile cell or organism in response to an external stimulus. [GOC:jl, ISBN:0192801023]	12	0.0189	1.18e-07	9.04e-06
GO_POSITIVE_REGULATION_OF_PROTEIN_MODIFICATION_PROCESS	1221	Any process that activates or increases the frequency, rate or extent of the covalent alteration of one or more amino acid residues within a protein. [GOC:mah, GOC:tb]	16	0.0131	1.23e-07	9.29e-06
GO_RESPONSE_TO_ORGANIC_CYCLIC_COMPOUND	917	Any process that results in a change in state or activity of a cell or an organism (in terms of movement, secretion, enzyme production, gene expression, etc.) as a result of an organic cyclic compound stimulus. [CHEBI:33832, GOC:ef]	14	0.0153	1.31e-07	9.81e-06
GO_NEGATIVE_REGULATION_OF_CELL_CYCLE	643	Any process that stops, prevents or reduces the rate or extent of progression through the cell cycle. [GOC:dph, GOC:go_curators, GOC:tb]	12	0.0187	1.33e-07	9.86e-06
GO_MORPHOGENESIS_OF_AN_EPITHELIUM	526	The process in which the anatomical structures of epithelia are generated and organized. An epithelium consists of closely packed cells arranged in one or more layers, that covers the outer surfaces of the body or lines any internal cavity or tube. [GOC:dph, GOC:jl, GOC:tb, ISBN:0198506732]	11	0.0209	1.48e-07	1.08e-05
Gene/Gene Set Overlap Matrix
Entrez Gene Id	Gene Symbol	Gene Description	GO_BIOLOGICAL_ADHESION	GO_CELL_JUNCTION_ORGANIZATION	GO_SECRETION	GO_REGULATION_OF_CELL_ADHESION	GO_CELL_JUNCTION_ASSEMBLY	GO_CELL_MOTILITY	GO_LOCOMOTION	GO_CELLULAR_COMPONENT_MORPHOGENESIS	GO_CELL_CELL_ADHESION	GO_REGULATION_OF_CELLULAR_COMPONENT_MOVEMENT	GO_NEGATIVE_REGULATION_OF_RESPONSE_TO_STIMULUS	GO_CELL_CELL_JUNCTION_ORGANIZATION	GO_NEUROGENESIS	GO_EMBRYO_DEVELOPMENT	GO_RESPONSE_TO_WOUNDING	GO_POSITIVE_REGULATION_OF_MULTICELLULAR_ORGANISMAL_PROCESS	GO_RESPONSE_TO_ENDOGENOUS_STIMULUS	GO_EXTRACELLULAR_STRUCTURE_ORGANIZATION	GO_NEURON_DEVELOPMENT	GO_REPRODUCTION	GO_RESPONSE_TO_OXYGEN_CONTAINING_COMPOUND	GO_APOPTOTIC_PROCESS	GO_NEURON_DIFFERENTIATION	GO_CELL_CELL_JUNCTION_ASSEMBLY	GO_REGULATION_OF_TRANSPORT	GO_REGULATION_OF_CELL_DIFFERENTIATION	GO_REGULATION_OF_CELL_DEATH	GO_REPRODUCTIVE_SYSTEM_DEVELOPMENT	GO_PROTEIN_PHOSPHORYLATION	GO_WOUND_HEALING	GO_ENZYME_LINKED_RECEPTOR_PROTEIN_SIGNALING_PATHWAY	GO_REGULATION_OF_SECRETION	GO_DEVELOPMENTAL_PROCESS_INVOLVED_IN_REPRODUCTION	GO_REGULATION_OF_RESPONSE_TO_STRESS	GO_RESPONSE_TO_LIPID	GO_POSITIVE_REGULATION_OF_LOCOMOTION	GO_CELL_CYCLE_PROCESS	GO_REGULATION_OF_CELL_POPULATION_PROLIFERATION	GO_POSITIVE_REGULATION_OF_TRANSPORT	GO_NEGATIVE_REGULATION_OF_SIGNALING	GO_EPITHELIUM_DEVELOPMENT	GO_POSITIVE_REGULATION_OF_SIGNALING	GO_CELL_SUBSTRATE_ADHESION	GO_CELL_CELL_ADHESION_VIA_PLASMA_MEMBRANE_ADHESION_MOLECULES	GO_CELLULAR_RESPONSE_TO_ENDOGENOUS_STIMULUS	GO_EPITHELIAL_TO_MESENCHYMAL_TRANSITION	GO_ADHERENS_JUNCTION_ORGANIZATION
5578	PRKCA	protein kinase C alpha [Source:HGNC Symbol;Acc:HGNC:9393]	GO_BIOLOGICAL_ADHESION	GO_CELL_JUNCTION_ORGANIZATION	GO_SECRETION	GO_REGULATION_OF_CELL_ADHESION	GO_CELL_JUNCTION_ASSEMBLY	GO_CELL_MOTILITY	GO_LOCOMOTION	GO_CELLULAR_COMPONENT_MORPHOGENESIS	GO_CELL_CELL_ADHESION	GO_REGULATION_OF_CELLULAR_COMPONENT_MOVEMENT		GO_CELL_CELL_JUNCTION_ORGANIZATION	GO_NEUROGENESIS		GO_RESPONSE_TO_WOUNDING	GO_POSITIVE_REGULATION_OF_MULTICELLULAR_ORGANISMAL_PROCESS			GO_NEURON_DEVELOPMENT		GO_RESPONSE_TO_OXYGEN_CONTAINING_COMPOUND	GO_APOPTOTIC_PROCESS	GO_NEURON_DIFFERENTIATION	GO_CELL_CELL_JUNCTION_ASSEMBLY	GO_REGULATION_OF_TRANSPORT	GO_REGULATION_OF_CELL_DIFFERENTIATION	GO_REGULATION_OF_CELL_DEATH		GO_PROTEIN_PHOSPHORYLATION	GO_WOUND_HEALING	GO_ENZYME_LINKED_RECEPTOR_PROTEIN_SIGNALING_PATHWAY	GO_REGULATION_OF_SECRETION		GO_REGULATION_OF_RESPONSE_TO_STRESS	GO_RESPONSE_TO_LIPID	GO_POSITIVE_REGULATION_OF_LOCOMOTION	GO_CELL_CYCLE_PROCESS	GO_REGULATION_OF_CELL_POPULATION_PROLIFERATION				GO_POSITIVE_REGULATION_OF_SIGNALING
4035	LRP1	LDL receptor related protein 1 [Source:HGNC Symbol;Acc:HGNC:6692]	GO_BIOLOGICAL_ADHESION	GO_CELL_JUNCTION_ORGANIZATION	GO_SECRETION	GO_REGULATION_OF_CELL_ADHESION	GO_CELL_JUNCTION_ASSEMBLY	GO_CELL_MOTILITY	GO_LOCOMOTION	GO_CELLULAR_COMPONENT_MORPHOGENESIS		GO_REGULATION_OF_CELLULAR_COMPONENT_MOVEMENT	GO_NEGATIVE_REGULATION_OF_RESPONSE_TO_STIMULUS		GO_NEUROGENESIS		GO_RESPONSE_TO_WOUNDING	GO_POSITIVE_REGULATION_OF_MULTICELLULAR_ORGANISMAL_PROCESS	GO_RESPONSE_TO_ENDOGENOUS_STIMULUS	GO_EXTRACELLULAR_STRUCTURE_ORGANIZATION	GO_NEURON_DEVELOPMENT		GO_RESPONSE_TO_OXYGEN_CONTAINING_COMPOUND	GO_APOPTOTIC_PROCESS	GO_NEURON_DIFFERENTIATION		GO_REGULATION_OF_TRANSPORT	GO_REGULATION_OF_CELL_DIFFERENTIATION	GO_REGULATION_OF_CELL_DEATH		GO_PROTEIN_PHOSPHORYLATION		GO_ENZYME_LINKED_RECEPTOR_PROTEIN_SIGNALING_PATHWAY	GO_REGULATION_OF_SECRETION		GO_REGULATION_OF_RESPONSE_TO_STRESS		GO_POSITIVE_REGULATION_OF_LOCOMOTION			GO_POSITIVE_REGULATION_OF_TRANSPORT	GO_NEGATIVE_REGULATION_OF_SIGNALING		GO_POSITIVE_REGULATION_OF_SIGNALING	GO_CELL_SUBSTRATE_ADHESION		GO_CELLULAR_RESPONSE_TO_ENDOGENOUS_STIMULUS		GO_ADHERENS_JUNCTION_ORGANIZATION
23332	CLASP1	cytoplasmic linker associated protein 1 [Source:HGNC Symbol;Acc:HGNC:17088]	GO_BIOLOGICAL_ADHESION	GO_CELL_JUNCTION_ORGANIZATION	GO_SECRETION	GO_REGULATION_OF_CELL_ADHESION	GO_CELL_JUNCTION_ASSEMBLY	GO_CELL_MOTILITY	GO_LOCOMOTION	GO_CELLULAR_COMPONENT_MORPHOGENESIS		GO_REGULATION_OF_CELLULAR_COMPONENT_MOVEMENT	GO_NEGATIVE_REGULATION_OF_RESPONSE_TO_STIMULUS			GO_EMBRYO_DEVELOPMENT	GO_RESPONSE_TO_WOUNDING	GO_POSITIVE_REGULATION_OF_MULTICELLULAR_ORGANISMAL_PROCESS		GO_EXTRACELLULAR_STRUCTURE_ORGANIZATION							GO_REGULATION_OF_TRANSPORT	GO_REGULATION_OF_CELL_DIFFERENTIATION				GO_WOUND_HEALING		GO_REGULATION_OF_SECRETION		GO_REGULATION_OF_RESPONSE_TO_STRESS		GO_POSITIVE_REGULATION_OF_LOCOMOTION	GO_CELL_CYCLE_PROCESS		GO_POSITIVE_REGULATION_OF_TRANSPORT		GO_EPITHELIUM_DEVELOPMENT		GO_CELL_SUBSTRATE_ADHESION			GO_EPITHELIAL_TO_MESENCHYMAL_TRANSITION	GO_ADHERENS_JUNCTION_ORGANIZATION
23122	CLASP2	cytoplasmic linker associated protein 2 [Source:HGNC Symbol;Acc:HGNC:17078]	GO_BIOLOGICAL_ADHESION	GO_CELL_JUNCTION_ORGANIZATION	GO_SECRETION	GO_REGULATION_OF_CELL_ADHESION	GO_CELL_JUNCTION_ASSEMBLY	GO_CELL_MOTILITY	GO_LOCOMOTION	GO_CELLULAR_COMPONENT_MORPHOGENESIS		GO_REGULATION_OF_CELLULAR_COMPONENT_MOVEMENT	GO_NEGATIVE_REGULATION_OF_RESPONSE_TO_STIMULUS			GO_EMBRYO_DEVELOPMENT	GO_RESPONSE_TO_WOUNDING	GO_POSITIVE_REGULATION_OF_MULTICELLULAR_ORGANISMAL_PROCESS		GO_EXTRACELLULAR_STRUCTURE_ORGANIZATION							GO_REGULATION_OF_TRANSPORT	GO_REGULATION_OF_CELL_DIFFERENTIATION				GO_WOUND_HEALING		GO_REGULATION_OF_SECRETION		GO_REGULATION_OF_RESPONSE_TO_STRESS		GO_POSITIVE_REGULATION_OF_LOCOMOTION	GO_CELL_CYCLE_PROCESS		GO_POSITIVE_REGULATION_OF_TRANSPORT		GO_EPITHELIUM_DEVELOPMENT		GO_CELL_SUBSTRATE_ADHESION			GO_EPITHELIAL_TO_MESENCHYMAL_TRANSITION	GO_ADHERENS_JUNCTION_ORGANIZATION
928	CD9	CD9 molecule [Source:HGNC Symbol;Acc:HGNC:1709]	GO_BIOLOGICAL_ADHESION	GO_CELL_JUNCTION_ORGANIZATION	GO_SECRETION	GO_REGULATION_OF_CELL_ADHESION	GO_CELL_JUNCTION_ASSEMBLY			GO_CELLULAR_COMPONENT_MORPHOGENESIS	GO_CELL_CELL_ADHESION	GO_REGULATION_OF_CELLULAR_COMPONENT_MOVEMENT	GO_NEGATIVE_REGULATION_OF_RESPONSE_TO_STIMULUS	GO_CELL_CELL_JUNCTION_ORGANIZATION	GO_NEUROGENESIS		GO_RESPONSE_TO_WOUNDING		GO_RESPONSE_TO_ENDOGENOUS_STIMULUS			GO_REPRODUCTION	GO_RESPONSE_TO_OXYGEN_CONTAINING_COMPOUND			GO_CELL_CELL_JUNCTION_ASSEMBLY						GO_WOUND_HEALING				GO_REGULATION_OF_RESPONSE_TO_STRESS				GO_REGULATION_OF_CELL_POPULATION_PROLIFERATION
7042	TGFB2	transforming growth factor beta 2 [Source:HGNC Symbol;Acc:HGNC:11768]	GO_BIOLOGICAL_ADHESION	GO_CELL_JUNCTION_ORGANIZATION	GO_SECRETION	GO_REGULATION_OF_CELL_ADHESION		GO_CELL_MOTILITY	GO_LOCOMOTION	GO_CELLULAR_COMPONENT_MORPHOGENESIS	GO_CELL_CELL_ADHESION	GO_REGULATION_OF_CELLULAR_COMPONENT_MOVEMENT	GO_NEGATIVE_REGULATION_OF_RESPONSE_TO_STIMULUS	GO_CELL_CELL_JUNCTION_ORGANIZATION	GO_NEUROGENESIS	GO_EMBRYO_DEVELOPMENT	GO_RESPONSE_TO_WOUNDING	GO_POSITIVE_REGULATION_OF_MULTICELLULAR_ORGANISMAL_PROCESS	GO_RESPONSE_TO_ENDOGENOUS_STIMULUS	GO_EXTRACELLULAR_STRUCTURE_ORGANIZATION	GO_NEURON_DEVELOPMENT	GO_REPRODUCTION	GO_RESPONSE_TO_OXYGEN_CONTAINING_COMPOUND	GO_APOPTOTIC_PROCESS	GO_NEURON_DIFFERENTIATION		GO_REGULATION_OF_TRANSPORT	GO_REGULATION_OF_CELL_DIFFERENTIATION	GO_REGULATION_OF_CELL_DEATH	GO_REPRODUCTIVE_SYSTEM_DEVELOPMENT	GO_PROTEIN_PHOSPHORYLATION	GO_WOUND_HEALING	GO_ENZYME_LINKED_RECEPTOR_PROTEIN_SIGNALING_PATHWAY	GO_REGULATION_OF_SECRETION	GO_DEVELOPMENTAL_PROCESS_INVOLVED_IN_REPRODUCTION	GO_REGULATION_OF_RESPONSE_TO_STRESS	GO_RESPONSE_TO_LIPID	GO_POSITIVE_REGULATION_OF_LOCOMOTION	GO_CELL_CYCLE_PROCESS	GO_REGULATION_OF_CELL_POPULATION_PROLIFERATION	GO_POSITIVE_REGULATION_OF_TRANSPORT	GO_NEGATIVE_REGULATION_OF_SIGNALING	GO_EPITHELIUM_DEVELOPMENT	GO_POSITIVE_REGULATION_OF_SIGNALING		GO_CELL_CELL_ADHESION_VIA_PLASMA_MEMBRANE_ADHESION_MOLECULES	GO_CELLULAR_RESPONSE_TO_ENDOGENOUS_STIMULUS	GO_EPITHELIAL_TO_MESENCHYMAL_TRANSITION
23705	CADM1	cell adhesion molecule 1 [Source:HGNC Symbol;Acc:HGNC:5951]	GO_BIOLOGICAL_ADHESION	GO_CELL_JUNCTION_ORGANIZATION	GO_SECRETION						GO_CELL_CELL_ADHESION							GO_POSITIVE_REGULATION_OF_MULTICELLULAR_ORGANISMAL_PROCESS				GO_REPRODUCTION		GO_APOPTOTIC_PROCESS			GO_REGULATION_OF_TRANSPORT							GO_REGULATION_OF_SECRETION		GO_REGULATION_OF_RESPONSE_TO_STRESS					GO_POSITIVE_REGULATION_OF_TRANSPORT					GO_CELL_CELL_ADHESION_VIA_PLASMA_MEMBRANE_ADHESION_MOLECULES			GO_ADHERENS_JUNCTION_ORGANIZATION
9231	DLG5	discs large MAGUK scaffold protein 5 [Source:HGNC Symbol;Acc:HGNC:2904]	GO_BIOLOGICAL_ADHESION	GO_CELL_JUNCTION_ORGANIZATION		GO_REGULATION_OF_CELL_ADHESION	GO_CELL_JUNCTION_ASSEMBLY	GO_CELL_MOTILITY	GO_LOCOMOTION		GO_CELL_CELL_ADHESION	GO_REGULATION_OF_CELLULAR_COMPONENT_MOVEMENT	GO_NEGATIVE_REGULATION_OF_RESPONSE_TO_STIMULUS	GO_CELL_CELL_JUNCTION_ORGANIZATION	GO_NEUROGENESIS			GO_POSITIVE_REGULATION_OF_MULTICELLULAR_ORGANISMAL_PROCESS			GO_NEURON_DEVELOPMENT			GO_APOPTOTIC_PROCESS	GO_NEURON_DIFFERENTIATION	GO_CELL_CELL_JUNCTION_ASSEMBLY		GO_REGULATION_OF_CELL_DIFFERENTIATION	GO_REGULATION_OF_CELL_DEATH											GO_REGULATION_OF_CELL_POPULATION_PROLIFERATION		GO_NEGATIVE_REGULATION_OF_SIGNALING	GO_EPITHELIUM_DEVELOPMENT	GO_POSITIVE_REGULATION_OF_SIGNALING				GO_EPITHELIAL_TO_MESENCHYMAL_TRANSITION	GO_ADHERENS_JUNCTION_ORGANIZATION
3987	LIMS1	LIM zinc finger domain containing 1 [Source:HGNC Symbol;Acc:HGNC:6616]	GO_BIOLOGICAL_ADHESION	GO_CELL_JUNCTION_ORGANIZATION		GO_REGULATION_OF_CELL_ADHESION	GO_CELL_JUNCTION_ASSEMBLY			GO_CELLULAR_COMPONENT_MORPHOGENESIS									GO_RESPONSE_TO_ENDOGENOUS_STIMULUS									GO_REGULATION_OF_CELL_DIFFERENTIATION																GO_POSITIVE_REGULATION_OF_SIGNALING	GO_CELL_SUBSTRATE_ADHESION		GO_CELLULAR_RESPONSE_TO_ENDOGENOUS_STIMULUS		GO_ADHERENS_JUNCTION_ORGANIZATION
50848	F11R	F11 receptor [Source:HGNC Symbol;Acc:HGNC:14685]	GO_BIOLOGICAL_ADHESION	GO_CELL_JUNCTION_ORGANIZATION			GO_CELL_JUNCTION_ASSEMBLY	GO_CELL_MOTILITY	GO_LOCOMOTION					GO_CELL_CELL_JUNCTION_ORGANIZATION					GO_RESPONSE_TO_ENDOGENOUS_STIMULUS	GO_EXTRACELLULAR_STRUCTURE_ORGANIZATION						GO_CELL_CELL_JUNCTION_ASSEMBLY							GO_ENZYME_LINKED_RECEPTOR_PROTEIN_SIGNALING_PATHWAY										GO_EPITHELIUM_DEVELOPMENT				GO_CELLULAR_RESPONSE_TO_ENDOGENOUS_STIMULUS
667	DST	dystonin [Source:HGNC Symbol;Acc:HGNC:1090]	GO_BIOLOGICAL_ADHESION	GO_CELL_JUNCTION_ORGANIZATION			GO_CELL_JUNCTION_ASSEMBLY	GO_CELL_MOTILITY	GO_LOCOMOTION								GO_RESPONSE_TO_WOUNDING															GO_WOUND_HEALING
1004	CDH6	cadherin 6 [Source:HGNC Symbol;Acc:HGNC:1765]	GO_BIOLOGICAL_ADHESION	GO_CELL_JUNCTION_ORGANIZATION			GO_CELL_JUNCTION_ASSEMBLY			GO_CELLULAR_COMPONENT_MORPHOGENESIS	GO_CELL_CELL_ADHESION			GO_CELL_CELL_JUNCTION_ORGANIZATION												GO_CELL_CELL_JUNCTION_ASSEMBLY																				GO_CELL_CELL_ADHESION_VIA_PLASMA_MEMBRANE_ADHESION_MOLECULES			GO_ADHERENS_JUNCTION_ORGANIZATION
1008	CDH10	cadherin 10 [Source:HGNC Symbol;Acc:HGNC:1749]	GO_BIOLOGICAL_ADHESION	GO_CELL_JUNCTION_ORGANIZATION			GO_CELL_JUNCTION_ASSEMBLY			GO_CELLULAR_COMPONENT_MORPHOGENESIS	GO_CELL_CELL_ADHESION			GO_CELL_CELL_JUNCTION_ORGANIZATION												GO_CELL_CELL_JUNCTION_ASSEMBLY																				GO_CELL_CELL_ADHESION_VIA_PLASMA_MEMBRANE_ADHESION_MOLECULES			GO_ADHERENS_JUNCTION_ORGANIZATION
1829	DSG2	desmoglein 2 [Source:HGNC Symbol;Acc:HGNC:3049]	GO_BIOLOGICAL_ADHESION	GO_CELL_JUNCTION_ORGANIZATION							GO_CELL_CELL_ADHESION	GO_REGULATION_OF_CELLULAR_COMPONENT_MOVEMENT		GO_CELL_CELL_JUNCTION_ORGANIZATION					GO_RESPONSE_TO_ENDOGENOUS_STIMULUS			GO_REPRODUCTION	GO_RESPONSE_TO_OXYGEN_CONTAINING_COMPOUND														GO_RESPONSE_TO_LIPID						GO_EPITHELIUM_DEVELOPMENT			GO_CELL_CELL_ADHESION_VIA_PLASMA_MEMBRANE_ADHESION_MOLECULES
3685	ITGAV	integrin subunit alpha V [Source:HGNC Symbol;Acc:HGNC:6150]	GO_BIOLOGICAL_ADHESION		GO_SECRETION	GO_REGULATION_OF_CELL_ADHESION		GO_CELL_MOTILITY	GO_LOCOMOTION	GO_CELLULAR_COMPONENT_MORPHOGENESIS	GO_CELL_CELL_ADHESION	GO_REGULATION_OF_CELLULAR_COMPONENT_MOVEMENT	GO_NEGATIVE_REGULATION_OF_RESPONSE_TO_STIMULUS			GO_EMBRYO_DEVELOPMENT				GO_EXTRACELLULAR_STRUCTURE_ORGANIZATION				GO_APOPTOTIC_PROCESS			GO_REGULATION_OF_TRANSPORT	GO_REGULATION_OF_CELL_DIFFERENTIATION	GO_REGULATION_OF_CELL_DEATH		GO_PROTEIN_PHOSPHORYLATION		GO_ENZYME_LINKED_RECEPTOR_PROTEIN_SIGNALING_PATHWAY					GO_POSITIVE_REGULATION_OF_LOCOMOTION		GO_REGULATION_OF_CELL_POPULATION_PROLIFERATION	GO_POSITIVE_REGULATION_OF_TRANSPORT	GO_NEGATIVE_REGULATION_OF_SIGNALING			GO_CELL_SUBSTRATE_ADHESION
4851	NOTCH1	notch receptor 1 [Source:HGNC Symbol;Acc:HGNC:7881]	GO_BIOLOGICAL_ADHESION		GO_SECRETION	GO_REGULATION_OF_CELL_ADHESION		GO_CELL_MOTILITY	GO_LOCOMOTION	GO_CELLULAR_COMPONENT_MORPHOGENESIS		GO_REGULATION_OF_CELLULAR_COMPONENT_MOVEMENT	GO_NEGATIVE_REGULATION_OF_RESPONSE_TO_STIMULUS		GO_NEUROGENESIS	GO_EMBRYO_DEVELOPMENT	GO_RESPONSE_TO_WOUNDING	GO_POSITIVE_REGULATION_OF_MULTICELLULAR_ORGANISMAL_PROCESS	GO_RESPONSE_TO_ENDOGENOUS_STIMULUS	GO_EXTRACELLULAR_STRUCTURE_ORGANIZATION	GO_NEURON_DEVELOPMENT	GO_REPRODUCTION	GO_RESPONSE_TO_OXYGEN_CONTAINING_COMPOUND	GO_APOPTOTIC_PROCESS	GO_NEURON_DIFFERENTIATION		GO_REGULATION_OF_TRANSPORT	GO_REGULATION_OF_CELL_DIFFERENTIATION	GO_REGULATION_OF_CELL_DEATH	GO_REPRODUCTIVE_SYSTEM_DEVELOPMENT	GO_PROTEIN_PHOSPHORYLATION	GO_WOUND_HEALING	GO_ENZYME_LINKED_RECEPTOR_PROTEIN_SIGNALING_PATHWAY	GO_REGULATION_OF_SECRETION	GO_DEVELOPMENTAL_PROCESS_INVOLVED_IN_REPRODUCTION		GO_RESPONSE_TO_LIPID	GO_POSITIVE_REGULATION_OF_LOCOMOTION	GO_CELL_CYCLE_PROCESS	GO_REGULATION_OF_CELL_POPULATION_PROLIFERATION		GO_NEGATIVE_REGULATION_OF_SIGNALING	GO_EPITHELIUM_DEVELOPMENT	GO_POSITIVE_REGULATION_OF_SIGNALING	GO_CELL_SUBSTRATE_ADHESION		GO_CELLULAR_RESPONSE_TO_ENDOGENOUS_STIMULUS	GO_EPITHELIAL_TO_MESENCHYMAL_TRANSITION
5270	SERPINE2	serpin family E member 2 [Source:HGNC Symbol;Acc:HGNC:8951]	GO_BIOLOGICAL_ADHESION		GO_SECRETION	GO_REGULATION_OF_CELL_ADHESION		GO_CELL_MOTILITY	GO_LOCOMOTION		GO_CELL_CELL_ADHESION	GO_REGULATION_OF_CELLULAR_COMPONENT_MOVEMENT	GO_NEGATIVE_REGULATION_OF_RESPONSE_TO_STIMULUS		GO_NEUROGENESIS		GO_RESPONSE_TO_WOUNDING	GO_POSITIVE_REGULATION_OF_MULTICELLULAR_ORGANISMAL_PROCESS				GO_REPRODUCTION					GO_REGULATION_OF_TRANSPORT	GO_REGULATION_OF_CELL_DIFFERENTIATION		GO_REPRODUCTIVE_SYSTEM_DEVELOPMENT		GO_WOUND_HEALING			GO_DEVELOPMENTAL_PROCESS_INVOLVED_IN_REPRODUCTION	GO_REGULATION_OF_RESPONSE_TO_STRESS				GO_REGULATION_OF_CELL_POPULATION_PROLIFERATION		GO_NEGATIVE_REGULATION_OF_SIGNALING	GO_EPITHELIUM_DEVELOPMENT	GO_POSITIVE_REGULATION_OF_SIGNALING
65125	WNK1	WNK lysine deficient protein kinase 1 [Source:HGNC Symbol;Acc:HGNC:14540]	GO_BIOLOGICAL_ADHESION		GO_SECRETION	GO_REGULATION_OF_CELL_ADHESION		GO_CELL_MOTILITY	GO_LOCOMOTION		GO_CELL_CELL_ADHESION	GO_REGULATION_OF_CELLULAR_COMPONENT_MOVEMENT			GO_NEUROGENESIS	GO_EMBRYO_DEVELOPMENT					GO_NEURON_DEVELOPMENT				GO_NEURON_DIFFERENTIATION		GO_REGULATION_OF_TRANSPORT				GO_PROTEIN_PHOSPHORYLATION			GO_REGULATION_OF_SECRETION				GO_POSITIVE_REGULATION_OF_LOCOMOTION			GO_POSITIVE_REGULATION_OF_TRANSPORT			GO_POSITIVE_REGULATION_OF_SIGNALING		GO_CELL_CELL_ADHESION_VIA_PLASMA_MEMBRANE_ADHESION_MOLECULES
1956	EGFR	epidermal growth factor receptor [Source:HGNC Symbol;Acc:HGNC:3236]	GO_BIOLOGICAL_ADHESION		GO_SECRETION			GO_CELL_MOTILITY	GO_LOCOMOTION	GO_CELLULAR_COMPONENT_MORPHOGENESIS	GO_CELL_CELL_ADHESION	GO_REGULATION_OF_CELLULAR_COMPONENT_MOVEMENT	GO_NEGATIVE_REGULATION_OF_RESPONSE_TO_STIMULUS		GO_NEUROGENESIS	GO_EMBRYO_DEVELOPMENT	GO_RESPONSE_TO_WOUNDING	GO_POSITIVE_REGULATION_OF_MULTICELLULAR_ORGANISMAL_PROCESS	GO_RESPONSE_TO_ENDOGENOUS_STIMULUS		GO_NEURON_DEVELOPMENT	GO_REPRODUCTION	GO_RESPONSE_TO_OXYGEN_CONTAINING_COMPOUND	GO_APOPTOTIC_PROCESS	GO_NEURON_DIFFERENTIATION		GO_REGULATION_OF_TRANSPORT	GO_REGULATION_OF_CELL_DIFFERENTIATION	GO_REGULATION_OF_CELL_DEATH	GO_REPRODUCTIVE_SYSTEM_DEVELOPMENT	GO_PROTEIN_PHOSPHORYLATION	GO_WOUND_HEALING	GO_ENZYME_LINKED_RECEPTOR_PROTEIN_SIGNALING_PATHWAY	GO_REGULATION_OF_SECRETION	GO_DEVELOPMENTAL_PROCESS_INVOLVED_IN_REPRODUCTION	GO_REGULATION_OF_RESPONSE_TO_STRESS	GO_RESPONSE_TO_LIPID	GO_POSITIVE_REGULATION_OF_LOCOMOTION	GO_CELL_CYCLE_PROCESS	GO_REGULATION_OF_CELL_POPULATION_PROLIFERATION	GO_POSITIVE_REGULATION_OF_TRANSPORT	GO_NEGATIVE_REGULATION_OF_SIGNALING	GO_EPITHELIUM_DEVELOPMENT	GO_POSITIVE_REGULATION_OF_SIGNALING			GO_CELLULAR_RESPONSE_TO_ENDOGENOUS_STIMULUS
558	AXL	AXL receptor tyrosine kinase [Source:HGNC Symbol;Acc:HGNC:905]	GO_BIOLOGICAL_ADHESION		GO_SECRETION			GO_CELL_MOTILITY	GO_LOCOMOTION	GO_CELLULAR_COMPONENT_MORPHOGENESIS					GO_NEUROGENESIS		GO_RESPONSE_TO_WOUNDING	GO_POSITIVE_REGULATION_OF_MULTICELLULAR_ORGANISMAL_PROCESS				GO_REPRODUCTION	GO_RESPONSE_TO_OXYGEN_CONTAINING_COMPOUND	GO_APOPTOTIC_PROCESS			GO_REGULATION_OF_TRANSPORT	GO_REGULATION_OF_CELL_DIFFERENTIATION	GO_REGULATION_OF_CELL_DEATH	GO_REPRODUCTIVE_SYSTEM_DEVELOPMENT	GO_PROTEIN_PHOSPHORYLATION	GO_WOUND_HEALING	GO_ENZYME_LINKED_RECEPTOR_PROTEIN_SIGNALING_PATHWAY		GO_DEVELOPMENTAL_PROCESS_INVOLVED_IN_REPRODUCTION		GO_RESPONSE_TO_LIPID				GO_POSITIVE_REGULATION_OF_TRANSPORT			GO_POSITIVE_REGULATION_OF_SIGNALING	GO_CELL_SUBSTRATE_ADHESION
3683	ITGAL	integrin subunit alpha L [Source:HGNC Symbol;Acc:HGNC:6148]	GO_BIOLOGICAL_ADHESION		GO_SECRETION			GO_CELL_MOTILITY	GO_LOCOMOTION		GO_CELL_CELL_ADHESION									GO_EXTRACELLULAR_STRUCTURE_ORGANIZATION																									GO_CELL_SUBSTRATE_ADHESION	GO_CELL_CELL_ADHESION_VIA_PLASMA_MEMBRANE_ADHESION_MOLECULES
655	BMP7	bone morphogenetic protein 7 [Source:HGNC Symbol;Acc:HGNC:1074]	GO_BIOLOGICAL_ADHESION			GO_REGULATION_OF_CELL_ADHESION		GO_CELL_MOTILITY	GO_LOCOMOTION	GO_CELLULAR_COMPONENT_MORPHOGENESIS	GO_CELL_CELL_ADHESION	GO_REGULATION_OF_CELLULAR_COMPONENT_MOVEMENT	GO_NEGATIVE_REGULATION_OF_RESPONSE_TO_STIMULUS		GO_NEUROGENESIS	GO_EMBRYO_DEVELOPMENT		GO_POSITIVE_REGULATION_OF_MULTICELLULAR_ORGANISMAL_PROCESS	GO_RESPONSE_TO_ENDOGENOUS_STIMULUS	GO_EXTRACELLULAR_STRUCTURE_ORGANIZATION	GO_NEURON_DEVELOPMENT	GO_REPRODUCTION	GO_RESPONSE_TO_OXYGEN_CONTAINING_COMPOUND	GO_APOPTOTIC_PROCESS	GO_NEURON_DIFFERENTIATION			GO_REGULATION_OF_CELL_DIFFERENTIATION	GO_REGULATION_OF_CELL_DEATH	GO_REPRODUCTIVE_SYSTEM_DEVELOPMENT	GO_PROTEIN_PHOSPHORYLATION		GO_ENZYME_LINKED_RECEPTOR_PROTEIN_SIGNALING_PATHWAY		GO_DEVELOPMENTAL_PROCESS_INVOLVED_IN_REPRODUCTION	GO_REGULATION_OF_RESPONSE_TO_STRESS	GO_RESPONSE_TO_LIPID	GO_POSITIVE_REGULATION_OF_LOCOMOTION	GO_CELL_CYCLE_PROCESS	GO_REGULATION_OF_CELL_POPULATION_PROLIFERATION		GO_NEGATIVE_REGULATION_OF_SIGNALING	GO_EPITHELIUM_DEVELOPMENT	GO_POSITIVE_REGULATION_OF_SIGNALING			GO_CELLULAR_RESPONSE_TO_ENDOGENOUS_STIMULUS	GO_EPITHELIAL_TO_MESENCHYMAL_TRANSITION
1605	DAG1	dystroglycan 1 [Source:HGNC Symbol;Acc:HGNC:2666]	GO_BIOLOGICAL_ADHESION			GO_REGULATION_OF_CELL_ADHESION		GO_CELL_MOTILITY	GO_LOCOMOTION	GO_CELLULAR_COMPONENT_MORPHOGENESIS		GO_REGULATION_OF_CELLULAR_COMPONENT_MOVEMENT	GO_NEGATIVE_REGULATION_OF_RESPONSE_TO_STIMULUS		GO_NEUROGENESIS	GO_EMBRYO_DEVELOPMENT	GO_RESPONSE_TO_WOUNDING	GO_POSITIVE_REGULATION_OF_MULTICELLULAR_ORGANISMAL_PROCESS	GO_RESPONSE_TO_ENDOGENOUS_STIMULUS	GO_EXTRACELLULAR_STRUCTURE_ORGANIZATION	GO_NEURON_DEVELOPMENT		GO_RESPONSE_TO_OXYGEN_CONTAINING_COMPOUND		GO_NEURON_DIFFERENTIATION			GO_REGULATION_OF_CELL_DIFFERENTIATION			GO_PROTEIN_PHOSPHORYLATION	GO_WOUND_HEALING					GO_RESPONSE_TO_LIPID					GO_NEGATIVE_REGULATION_OF_SIGNALING	GO_EPITHELIUM_DEVELOPMENT		GO_CELL_SUBSTRATE_ADHESION			GO_EPITHELIAL_TO_MESENCHYMAL_TRANSITION
1843	DUSP1	dual specificity phosphatase 1 [Source:HGNC Symbol;Acc:HGNC:3064]	GO_BIOLOGICAL_ADHESION			GO_REGULATION_OF_CELL_ADHESION		GO_CELL_MOTILITY	GO_LOCOMOTION			GO_REGULATION_OF_CELLULAR_COMPONENT_MOVEMENT	GO_NEGATIVE_REGULATION_OF_RESPONSE_TO_STIMULUS						GO_RESPONSE_TO_ENDOGENOUS_STIMULUS			GO_REPRODUCTION	GO_RESPONSE_TO_OXYGEN_CONTAINING_COMPOUND	GO_APOPTOTIC_PROCESS					GO_REGULATION_OF_CELL_DEATH		GO_PROTEIN_PHOSPHORYLATION					GO_REGULATION_OF_RESPONSE_TO_STRESS	GO_RESPONSE_TO_LIPID		GO_CELL_CYCLE_PROCESS	GO_REGULATION_OF_CELL_POPULATION_PROLIFERATION		GO_NEGATIVE_REGULATION_OF_SIGNALING					GO_CELLULAR_RESPONSE_TO_ENDOGENOUS_STIMULUS
288	ANK3	ankyrin 3 [Source:HGNC Symbol;Acc:HGNC:494]	GO_BIOLOGICAL_ADHESION			GO_REGULATION_OF_CELL_ADHESION				GO_CELLULAR_COMPONENT_MORPHOGENESIS	GO_CELL_CELL_ADHESION				GO_NEUROGENESIS						GO_NEURON_DEVELOPMENT				GO_NEURON_DIFFERENTIATION		GO_REGULATION_OF_TRANSPORT												GO_CELL_CYCLE_PROCESS		GO_POSITIVE_REGULATION_OF_TRANSPORT
7704	ZBTB16	zinc finger and BTB domain containing 16 [Source:HGNC Symbol;Acc:HGNC:12930]	GO_BIOLOGICAL_ADHESION			GO_REGULATION_OF_CELL_ADHESION					GO_CELL_CELL_ADHESION					GO_EMBRYO_DEVELOPMENT		GO_POSITIVE_REGULATION_OF_MULTICELLULAR_ORGANISMAL_PROCESS				GO_REPRODUCTION		GO_APOPTOTIC_PROCESS				GO_REGULATION_OF_CELL_DIFFERENTIATION	GO_REGULATION_OF_CELL_DEATH						GO_DEVELOPMENTAL_PROCESS_INVOLVED_IN_REPRODUCTION					GO_REGULATION_OF_CELL_POPULATION_PROLIFERATION
5310	PKD1	polycystin 1, transient receptor potential channel interacting [Source:HGNC Symbol;Acc:HGNC:9008]	GO_BIOLOGICAL_ADHESION			GO_REGULATION_OF_CELL_ADHESION					GO_CELL_CELL_ADHESION					GO_EMBRYO_DEVELOPMENT						GO_REPRODUCTION								GO_REPRODUCTIVE_SYSTEM_DEVELOPMENT	GO_PROTEIN_PHOSPHORYLATION				GO_DEVELOPMENTAL_PROCESS_INVOLVED_IN_REPRODUCTION				GO_CELL_CYCLE_PROCESS				GO_EPITHELIUM_DEVELOPMENT		GO_CELL_SUBSTRATE_ADHESION	GO_CELL_CELL_ADHESION_VIA_PLASMA_MEMBRANE_ADHESION_MOLECULES
3371	TNC	tenascin C [Source:HGNC Symbol;Acc:HGNC:5318]	GO_BIOLOGICAL_ADHESION			GO_REGULATION_OF_CELL_ADHESION									GO_NEUROGENESIS		GO_RESPONSE_TO_WOUNDING		GO_RESPONSE_TO_ENDOGENOUS_STIMULUS	GO_EXTRACELLULAR_STRUCTURE_ORGANIZATION	GO_NEURON_DEVELOPMENT	GO_REPRODUCTION	GO_RESPONSE_TO_OXYGEN_CONTAINING_COMPOUND		GO_NEURON_DIFFERENTIATION					GO_REPRODUCTIVE_SYSTEM_DEVELOPMENT		GO_WOUND_HEALING			GO_DEVELOPMENTAL_PROCESS_INVOLVED_IN_REPRODUCTION		GO_RESPONSE_TO_LIPID			GO_REGULATION_OF_CELL_POPULATION_PROLIFERATION			GO_EPITHELIUM_DEVELOPMENT				GO_CELLULAR_RESPONSE_TO_ENDOGENOUS_STIMULUS
10085	EDIL3	EGF like repeats and discoidin domains 3 [Source:HGNC Symbol;Acc:HGNC:3173]	GO_BIOLOGICAL_ADHESION			GO_REGULATION_OF_CELL_ADHESION																																							GO_CELL_SUBSTRATE_ADHESION
4627	MYH9	myosin heavy chain 9 [Source:HGNC Symbol;Acc:HGNC:7579]	GO_BIOLOGICAL_ADHESION					GO_CELL_MOTILITY	GO_LOCOMOTION	GO_CELLULAR_COMPONENT_MORPHOGENESIS	GO_CELL_CELL_ADHESION					GO_EMBRYO_DEVELOPMENT	GO_RESPONSE_TO_WOUNDING					GO_REPRODUCTION										GO_WOUND_HEALING							GO_CELL_CYCLE_PROCESS
8828	NRP2	neuropilin 2 [Source:HGNC Symbol;Acc:HGNC:8005]	GO_BIOLOGICAL_ADHESION					GO_CELL_MOTILITY	GO_LOCOMOTION	GO_CELLULAR_COMPONENT_MORPHOGENESIS		GO_REGULATION_OF_CELLULAR_COMPONENT_MOVEMENT			GO_NEUROGENESIS	GO_EMBRYO_DEVELOPMENT		GO_POSITIVE_REGULATION_OF_MULTICELLULAR_ORGANISMAL_PROCESS			GO_NEURON_DEVELOPMENT				GO_NEURON_DIFFERENTIATION								GO_ENZYME_LINKED_RECEPTOR_PROTEIN_SIGNALING_PATHWAY					GO_POSITIVE_REGULATION_OF_LOCOMOTION		GO_REGULATION_OF_CELL_POPULATION_PROLIFERATION
1825	DSC3	desmocollin 3 [Source:HGNC Symbol;Acc:HGNC:3037]	GO_BIOLOGICAL_ADHESION								GO_CELL_CELL_ADHESION					GO_EMBRYO_DEVELOPMENT																											GO_EPITHELIUM_DEVELOPMENT			GO_CELL_CELL_ADHESION_VIA_PLASMA_MEMBRANE_ADHESION_MOLECULES
5101	PCDH9	protocadherin 9 [Source:HGNC Symbol;Acc:HGNC:8661]	GO_BIOLOGICAL_ADHESION								GO_CELL_CELL_ADHESION																																			GO_CELL_CELL_ADHESION_VIA_PLASMA_MEMBRANE_ADHESION_MOLECULES
50863	NTM	neurotrimin [Source:HGNC Symbol;Acc:HGNC:17941]	GO_BIOLOGICAL_ADHESION												GO_NEUROGENESIS						GO_NEURON_DEVELOPMENT				GO_NEURON_DIFFERENTIATION
1894	ECT2	epithelial cell transforming 2 [Source:HGNC Symbol;Acc:HGNC:3155]		GO_CELL_JUNCTION_ORGANIZATION			GO_CELL_JUNCTION_ASSEMBLY			GO_CELLULAR_COMPONENT_MORPHOGENESIS				GO_CELL_CELL_JUNCTION_ORGANIZATION	GO_NEUROGENESIS			GO_POSITIVE_REGULATION_OF_MULTICELLULAR_ORGANISMAL_PROCESS					GO_RESPONSE_TO_OXYGEN_CONTAINING_COMPOUND	GO_APOPTOTIC_PROCESS	GO_NEURON_DIFFERENTIATION	GO_CELL_CELL_JUNCTION_ASSEMBLY	GO_REGULATION_OF_TRANSPORT	GO_REGULATION_OF_CELL_DIFFERENTIATION	GO_REGULATION_OF_CELL_DEATH		GO_PROTEIN_PHOSPHORYLATION								GO_CELL_CYCLE_PROCESS		GO_POSITIVE_REGULATION_OF_TRANSPORT			GO_POSITIVE_REGULATION_OF_SIGNALING
100506658	OCLN	occludin [Source:HGNC Symbol;Acc:HGNC:8104]		GO_CELL_JUNCTION_ORGANIZATION			GO_CELL_JUNCTION_ASSEMBLY							GO_CELL_CELL_JUNCTION_ORGANIZATION												GO_CELL_CELL_JUNCTION_ASSEMBLY
10207	PATJ	PATJ crumbs cell polarity complex component [Source:HGNC Symbol;Acc:HGNC:28881]		GO_CELL_JUNCTION_ORGANIZATION			GO_CELL_JUNCTION_ASSEMBLY							GO_CELL_CELL_JUNCTION_ORGANIZATION												GO_CELL_CELL_JUNCTION_ASSEMBLY
6446	SGK1	serum/glucocorticoid regulated kinase 1 [Source:HGNC Symbol;Acc:HGNC:10810]			GO_SECRETION			GO_CELL_MOTILITY	GO_LOCOMOTION	GO_CELLULAR_COMPONENT_MORPHOGENESIS		GO_REGULATION_OF_CELLULAR_COMPONENT_MOVEMENT			GO_NEUROGENESIS						GO_NEURON_DEVELOPMENT			GO_APOPTOTIC_PROCESS	GO_NEURON_DIFFERENTIATION		GO_REGULATION_OF_TRANSPORT		GO_REGULATION_OF_CELL_DEATH		GO_PROTEIN_PHOSPHORYLATION			GO_REGULATION_OF_SECRETION						GO_REGULATION_OF_CELL_POPULATION_PROLIFERATION	GO_POSITIVE_REGULATION_OF_TRANSPORT
6711	SPTBN1	spectrin beta, non-erythrocytic 1 [Source:HGNC Symbol;Acc:HGNC:11275]			GO_SECRETION				GO_LOCOMOTION	GO_CELLULAR_COMPONENT_MORPHOGENESIS					GO_NEUROGENESIS			GO_POSITIVE_REGULATION_OF_MULTICELLULAR_ORGANISMAL_PROCESS			GO_NEURON_DEVELOPMENT				GO_NEURON_DIFFERENTIATION		GO_REGULATION_OF_TRANSPORT				GO_PROTEIN_PHOSPHORYLATION		GO_ENZYME_LINKED_RECEPTOR_PROTEIN_SIGNALING_PATHWAY	GO_REGULATION_OF_SECRETION					GO_CELL_CYCLE_PROCESS		GO_POSITIVE_REGULATION_OF_TRANSPORT
1407	CRY1	cryptochrome circadian regulator 1 [Source:HGNC Symbol;Acc:HGNC:2384]			GO_SECRETION								GO_NEGATIVE_REGULATION_OF_RESPONSE_TO_STIMULUS						GO_RESPONSE_TO_ENDOGENOUS_STIMULUS				GO_RESPONSE_TO_OXYGEN_CONTAINING_COMPOUND				GO_REGULATION_OF_TRANSPORT				GO_PROTEIN_PHOSPHORYLATION			GO_REGULATION_OF_SECRETION		GO_REGULATION_OF_RESPONSE_TO_STRESS	GO_RESPONSE_TO_LIPID					GO_NEGATIVE_REGULATION_OF_SIGNALING					GO_CELLULAR_RESPONSE_TO_ENDOGENOUS_STIMULUS
808	CALM3	calmodulin 3 [Source:HGNC Symbol;Acc:HGNC:1449]			GO_SECRETION								GO_NEGATIVE_REGULATION_OF_RESPONSE_TO_STIMULUS						GO_RESPONSE_TO_ENDOGENOUS_STIMULUS				GO_RESPONSE_TO_OXYGEN_CONTAINING_COMPOUND				GO_REGULATION_OF_TRANSPORT				GO_PROTEIN_PHOSPHORYLATION			GO_REGULATION_OF_SECRETION			GO_RESPONSE_TO_LIPID		GO_CELL_CYCLE_PROCESS		GO_POSITIVE_REGULATION_OF_TRANSPORT	GO_NEGATIVE_REGULATION_OF_SIGNALING		GO_POSITIVE_REGULATION_OF_SIGNALING
5660	PSAP	prosaposin [Source:HGNC Symbol;Acc:HGNC:9498]			GO_SECRETION								GO_NEGATIVE_REGULATION_OF_RESPONSE_TO_STIMULUS									GO_REPRODUCTION	GO_RESPONSE_TO_OXYGEN_CONTAINING_COMPOUND						GO_REGULATION_OF_CELL_DEATH	GO_REPRODUCTIVE_SYSTEM_DEVELOPMENT	GO_PROTEIN_PHOSPHORYLATION				GO_DEVELOPMENTAL_PROCESS_INVOLVED_IN_REPRODUCTION	GO_REGULATION_OF_RESPONSE_TO_STRESS							GO_EPITHELIUM_DEVELOPMENT	GO_POSITIVE_REGULATION_OF_SIGNALING
567	B2M	beta-2-microglobulin [Source:HGNC Symbol;Acc:HGNC:914]			GO_SECRETION										GO_NEUROGENESIS			GO_POSITIVE_REGULATION_OF_MULTICELLULAR_ORGANISMAL_PROCESS			GO_NEURON_DEVELOPMENT				GO_NEURON_DIFFERENTIATION		GO_REGULATION_OF_TRANSPORT	GO_REGULATION_OF_CELL_DIFFERENTIATION													GO_POSITIVE_REGULATION_OF_TRANSPORT
1508	CTSB	cathepsin B [Source:HGNC Symbol;Acc:HGNC:2527]			GO_SECRETION														GO_RESPONSE_TO_ENDOGENOUS_STIMULUS			GO_REPRODUCTION		GO_APOPTOTIC_PROCESS					GO_REGULATION_OF_CELL_DEATH	GO_REPRODUCTIVE_SYSTEM_DEVELOPMENT					GO_DEVELOPMENTAL_PROCESS_INVOLVED_IN_REPRODUCTION	GO_REGULATION_OF_RESPONSE_TO_STRESS							GO_EPITHELIUM_DEVELOPMENT				GO_CELLULAR_RESPONSE_TO_ENDOGENOUS_STIMULUS
968	CD68	CD68 molecule [Source:HGNC Symbol;Acc:HGNC:1693]			GO_SECRETION														GO_RESPONSE_TO_ENDOGENOUS_STIMULUS				GO_RESPONSE_TO_OXYGEN_CONTAINING_COMPOUND														GO_RESPONSE_TO_LIPID
1374	CPT1A	carnitine palmitoyltransferase 1A [Source:HGNC Symbol;Acc:HGNC:2328]			GO_SECRETION																		GO_RESPONSE_TO_OXYGEN_CONTAINING_COMPOUND				GO_REGULATION_OF_TRANSPORT							GO_REGULATION_OF_SECRETION			GO_RESPONSE_TO_LIPID						GO_EPITHELIUM_DEVELOPMENT
9026	HIP1R	huntingtin interacting protein 1 related [Source:HGNC Symbol;Acc:HGNC:18415]			GO_SECRETION																			GO_APOPTOTIC_PROCESS			GO_REGULATION_OF_TRANSPORT		GO_REGULATION_OF_CELL_DEATH				GO_ENZYME_LINKED_RECEPTOR_PROTEIN_SIGNALING_PATHWAY	GO_REGULATION_OF_SECRETION							GO_POSITIVE_REGULATION_OF_TRANSPORT			GO_POSITIVE_REGULATION_OF_SIGNALING
3589	IL11	interleukin 11 [Source:HGNC Symbol;Acc:HGNC:5966]			GO_SECRETION																						GO_REGULATION_OF_TRANSPORT				GO_PROTEIN_PHOSPHORYLATION			GO_REGULATION_OF_SECRETION						GO_REGULATION_OF_CELL_POPULATION_PROLIFERATION		GO_NEGATIVE_REGULATION_OF_SIGNALING		GO_POSITIVE_REGULATION_OF_SIGNALING
2040	STOM	stomatin [Source:HGNC Symbol;Acc:HGNC:3383]			GO_SECRETION																						GO_REGULATION_OF_TRANSPORT														GO_POSITIVE_REGULATION_OF_TRANSPORT
334	APLP2	amyloid beta precursor like protein 2 [Source:HGNC Symbol;Acc:HGNC:598]			GO_SECRETION
1314	COPA	coatomer protein complex subunit alpha [Source:HGNC Symbol;Acc:HGNC:2230]			GO_SECRETION
9353	SLIT2	slit guidance ligand 2 [Source:HGNC Symbol;Acc:HGNC:11086]						GO_CELL_MOTILITY	GO_LOCOMOTION	GO_CELLULAR_COMPONENT_MORPHOGENESIS		GO_REGULATION_OF_CELLULAR_COMPONENT_MOVEMENT	GO_NEGATIVE_REGULATION_OF_RESPONSE_TO_STIMULUS		GO_NEUROGENESIS			GO_POSITIVE_REGULATION_OF_MULTICELLULAR_ORGANISMAL_PROCESS	GO_RESPONSE_TO_ENDOGENOUS_STIMULUS		GO_NEURON_DEVELOPMENT	GO_REPRODUCTION	GO_RESPONSE_TO_OXYGEN_CONTAINING_COMPOUND	GO_APOPTOTIC_PROCESS	GO_NEURON_DIFFERENTIATION			GO_REGULATION_OF_CELL_DIFFERENTIATION	GO_REGULATION_OF_CELL_DEATH	GO_REPRODUCTIVE_SYSTEM_DEVELOPMENT	GO_PROTEIN_PHOSPHORYLATION				GO_DEVELOPMENTAL_PROCESS_INVOLVED_IN_REPRODUCTION		GO_RESPONSE_TO_LIPID	GO_POSITIVE_REGULATION_OF_LOCOMOTION				GO_NEGATIVE_REGULATION_OF_SIGNALING	GO_EPITHELIUM_DEVELOPMENT				GO_CELLULAR_RESPONSE_TO_ENDOGENOUS_STIMULUS
57142	RTN4	reticulon 4 [Source:HGNC Symbol;Acc:HGNC:14085]						GO_CELL_MOTILITY	GO_LOCOMOTION	GO_CELLULAR_COMPONENT_MORPHOGENESIS		GO_REGULATION_OF_CELLULAR_COMPONENT_MOVEMENT			GO_NEUROGENESIS	GO_EMBRYO_DEVELOPMENT		GO_POSITIVE_REGULATION_OF_MULTICELLULAR_ORGANISMAL_PROCESS			GO_NEURON_DEVELOPMENT			GO_APOPTOTIC_PROCESS	GO_NEURON_DIFFERENTIATION			GO_REGULATION_OF_CELL_DIFFERENTIATION	GO_REGULATION_OF_CELL_DEATH				GO_ENZYME_LINKED_RECEPTOR_PROTEIN_SIGNALING_PATHWAY			GO_REGULATION_OF_RESPONSE_TO_STRESS		GO_POSITIVE_REGULATION_OF_LOCOMOTION		GO_REGULATION_OF_CELL_POPULATION_PROLIFERATION			GO_EPITHELIUM_DEVELOPMENT	GO_POSITIVE_REGULATION_OF_SIGNALING				GO_EPITHELIAL_TO_MESENCHYMAL_TRANSITION
1809	DPYSL3	dihydropyrimidinase like 3 [Source:HGNC Symbol;Acc:HGNC:3015]						GO_CELL_MOTILITY	GO_LOCOMOTION			GO_REGULATION_OF_CELLULAR_COMPONENT_MOVEMENT			GO_NEUROGENESIS		GO_RESPONSE_TO_WOUNDING	GO_POSITIVE_REGULATION_OF_MULTICELLULAR_ORGANISMAL_PROCESS			GO_NEURON_DEVELOPMENT				GO_NEURON_DIFFERENTIATION			GO_REGULATION_OF_CELL_DIFFERENTIATION
378938	MALAT1	metastasis associated lung adenocarcinoma transcript 1 [Source:HGNC Symbol;Acc:HGNC:29665]						GO_CELL_MOTILITY	GO_LOCOMOTION			GO_REGULATION_OF_CELLULAR_COMPONENT_MOVEMENT																										GO_POSITIVE_REGULATION_OF_LOCOMOTION		GO_REGULATION_OF_CELL_POPULATION_PROLIFERATION
2734	GLG1	golgi glycoprotein 1 [Source:HGNC Symbol;Acc:HGNC:4316]						GO_CELL_MOTILITY	GO_LOCOMOTION				GO_NEGATIVE_REGULATION_OF_RESPONSE_TO_STIMULUS						GO_RESPONSE_TO_ENDOGENOUS_STIMULUS									GO_REGULATION_OF_CELL_DIFFERENTIATION					GO_ENZYME_LINKED_RECEPTOR_PROTEIN_SIGNALING_PATHWAY									GO_NEGATIVE_REGULATION_OF_SIGNALING					GO_CELLULAR_RESPONSE_TO_ENDOGENOUS_STIMULUS
23286	WWC1	WW and C2 domain containing 1 [Source:HGNC Symbol;Acc:HGNC:29435]						GO_CELL_MOTILITY	GO_LOCOMOTION				GO_NEGATIVE_REGULATION_OF_RESPONSE_TO_STIMULUS														GO_REGULATION_OF_TRANSPORT				GO_PROTEIN_PHOSPHORYLATION											GO_NEGATIVE_REGULATION_OF_SIGNALING		GO_POSITIVE_REGULATION_OF_SIGNALING
5287	PIK3C2B	phosphatidylinositol-4-phosphate 3-kinase catalytic subunit type 2 beta [Source:HGNC Symbol;Acc:HGNC:8972]						GO_CELL_MOTILITY	GO_LOCOMOTION
2201	FBN2	fibrillin 2 [Source:HGNC Symbol;Acc:HGNC:3604]											GO_NEGATIVE_REGULATION_OF_RESPONSE_TO_STIMULUS			GO_EMBRYO_DEVELOPMENT		GO_POSITIVE_REGULATION_OF_MULTICELLULAR_ORGANISMAL_PROCESS	GO_RESPONSE_TO_ENDOGENOUS_STIMULUS	GO_EXTRACELLULAR_STRUCTURE_ORGANIZATION								GO_REGULATION_OF_CELL_DIFFERENTIATION					GO_ENZYME_LINKED_RECEPTOR_PROTEIN_SIGNALING_PATHWAY									GO_NEGATIVE_REGULATION_OF_SIGNALING					GO_CELLULAR_RESPONSE_TO_ENDOGENOUS_STIMULUS
7035	TFPI	tissue factor pathway inhibitor [Source:HGNC Symbol;Acc:HGNC:11760]											GO_NEGATIVE_REGULATION_OF_RESPONSE_TO_STIMULUS				GO_RESPONSE_TO_WOUNDING		GO_RESPONSE_TO_ENDOGENOUS_STIMULUS				GO_RESPONSE_TO_OXYGEN_CONTAINING_COMPOUND									GO_WOUND_HEALING				GO_REGULATION_OF_RESPONSE_TO_STRESS	GO_RESPONSE_TO_LIPID										GO_CELLULAR_RESPONSE_TO_ENDOGENOUS_STIMULUS
1958	EGR1	early growth response 1 [Source:HGNC Symbol;Acc:HGNC:3238]											GO_NEGATIVE_REGULATION_OF_RESPONSE_TO_STIMULUS					GO_POSITIVE_REGULATION_OF_MULTICELLULAR_ORGANISMAL_PROCESS	GO_RESPONSE_TO_ENDOGENOUS_STIMULUS			GO_REPRODUCTION	GO_RESPONSE_TO_OXYGEN_CONTAINING_COMPOUND	GO_APOPTOTIC_PROCESS					GO_REGULATION_OF_CELL_DEATH		GO_PROTEIN_PHOSPHORYLATION		GO_ENZYME_LINKED_RECEPTOR_PROTEIN_SIGNALING_PATHWAY							GO_REGULATION_OF_CELL_POPULATION_PROLIFERATION		GO_NEGATIVE_REGULATION_OF_SIGNALING					GO_CELLULAR_RESPONSE_TO_ENDOGENOUS_STIMULUS
3428	IFI16	interferon gamma inducible protein 16 [Source:HGNC Symbol;Acc:HGNC:5395]											GO_NEGATIVE_REGULATION_OF_RESPONSE_TO_STIMULUS					GO_POSITIVE_REGULATION_OF_MULTICELLULAR_ORGANISMAL_PROCESS						GO_APOPTOTIC_PROCESS												GO_REGULATION_OF_RESPONSE_TO_STRESS
5654	HTRA1	HtrA serine peptidase 1 [Source:HGNC Symbol;Acc:HGNC:9476]											GO_NEGATIVE_REGULATION_OF_RESPONSE_TO_STIMULUS						GO_RESPONSE_TO_ENDOGENOUS_STIMULUS	GO_EXTRACELLULAR_STRUCTURE_ORGANIZATION		GO_REPRODUCTION								GO_REPRODUCTIVE_SYSTEM_DEVELOPMENT			GO_ENZYME_LINKED_RECEPTOR_PROTEIN_SIGNALING_PATHWAY		GO_DEVELOPMENTAL_PROCESS_INVOLVED_IN_REPRODUCTION	GO_REGULATION_OF_RESPONSE_TO_STRESS				GO_REGULATION_OF_CELL_POPULATION_PROLIFERATION		GO_NEGATIVE_REGULATION_OF_SIGNALING					GO_CELLULAR_RESPONSE_TO_ENDOGENOUS_STIMULUS
4170	MCL1	MCL1 apoptosis regulator, BCL2 family member [Source:HGNC Symbol;Acc:HGNC:6943]											GO_NEGATIVE_REGULATION_OF_RESPONSE_TO_STIMULUS											GO_APOPTOTIC_PROCESS					GO_REGULATION_OF_CELL_DEATH							GO_REGULATION_OF_RESPONSE_TO_STRESS						GO_NEGATIVE_REGULATION_OF_SIGNALING		GO_POSITIVE_REGULATION_OF_SIGNALING
5933	RBL1	RB transcriptional corepressor like 1 [Source:HGNC Symbol;Acc:HGNC:9893]											GO_NEGATIVE_REGULATION_OF_RESPONSE_TO_STIMULUS																							GO_REGULATION_OF_RESPONSE_TO_STRESS			GO_CELL_CYCLE_PROCESS
5396	PRRX1	paired related homeobox 1 [Source:HGNC Symbol;Acc:HGNC:9142]													GO_NEUROGENESIS	GO_EMBRYO_DEVELOPMENT					GO_NEURON_DEVELOPMENT				GO_NEURON_DIFFERENTIATION			GO_REGULATION_OF_CELL_DIFFERENTIATION								GO_REGULATION_OF_RESPONSE_TO_STRESS				GO_REGULATION_OF_CELL_POPULATION_PROLIFERATION				GO_POSITIVE_REGULATION_OF_SIGNALING
6426	SRSF1	serine and arginine rich splicing factor 1 [Source:HGNC Symbol;Acc:HGNC:10780]													GO_NEUROGENESIS	GO_EMBRYO_DEVELOPMENT
5460	POU5F1	POU class 5 homeobox 1 [Source:HGNC Symbol;Acc:HGNC:9221]														GO_EMBRYO_DEVELOPMENT	GO_RESPONSE_TO_WOUNDING
6045	RNF2	ring finger protein 2 [Source:HGNC Symbol;Acc:HGNC:10061]														GO_EMBRYO_DEVELOPMENT						GO_REPRODUCTION													GO_DEVELOPMENTAL_PROCESS_INVOLVED_IN_REPRODUCTION				GO_CELL_CYCLE_PROCESS
6319	SCD	stearoyl-CoA desaturase [Source:HGNC Symbol;Acc:HGNC:10571]																GO_POSITIVE_REGULATION_OF_MULTICELLULAR_ORGANISMAL_PROCESS					GO_RESPONSE_TO_OXYGEN_CONTAINING_COMPOUND														GO_RESPONSE_TO_LIPID
51274	KLF3	Kruppel like factor 3 [Source:HGNC Symbol;Acc:HGNC:16516]																	GO_RESPONSE_TO_ENDOGENOUS_STIMULUS				GO_RESPONSE_TO_OXYGEN_CONTAINING_COMPOUND																								GO_CELLULAR_RESPONSE_TO_ENDOGENOUS_STIMULUS
3187	HNRNPH1	heterogeneous nuclear ribonucleoprotein H1 [Source:HGNC Symbol;Acc:HGNC:5041]																	GO_RESPONSE_TO_ENDOGENOUS_STIMULUS														GO_ENZYME_LINKED_RECEPTOR_PROTEIN_SIGNALING_PATHWAY														GO_CELLULAR_RESPONSE_TO_ENDOGENOUS_STIMULUS
8076	MFAP5	microfibril associated protein 5 [Source:HGNC Symbol;Acc:HGNC:29673]																		GO_EXTRACELLULAR_STRUCTURE_ORGANIZATION
7543	ZFX	zinc finger protein X-linked [Source:HGNC Symbol;Acc:HGNC:12869]																				GO_REPRODUCTION								GO_REPRODUCTIVE_SYSTEM_DEVELOPMENT					GO_DEVELOPMENTAL_PROCESS_INVOLVED_IN_REPRODUCTION
56648	EIF5A2	eukaryotic translation initiation factor 5A2 [Source:HGNC Symbol;Acc:HGNC:3301]																				GO_REPRODUCTION																		GO_REGULATION_OF_CELL_POPULATION_PROLIFERATION
4853	NOTCH2	notch receptor 2 [Source:HGNC Symbol;Acc:HGNC:7882]																						GO_APOPTOTIC_PROCESS				GO_REGULATION_OF_CELL_DIFFERENTIATION	GO_REGULATION_OF_CELL_DEATH		GO_PROTEIN_PHOSPHORYLATION								GO_CELL_CYCLE_PROCESS					GO_POSITIVE_REGULATION_OF_SIGNALING
9262	STK17B	serine/threonine kinase 17b [Source:HGNC Symbol;Acc:HGNC:11396]																						GO_APOPTOTIC_PROCESS					GO_REGULATION_OF_CELL_DEATH		GO_PROTEIN_PHOSPHORYLATION
3437	IFIT3	interferon induced protein with tetratricopeptide repeats 3 [Source:HGNC Symbol;Acc:HGNC:5411]																						GO_APOPTOTIC_PROCESS					GO_REGULATION_OF_CELL_DEATH											GO_REGULATION_OF_CELL_POPULATION_PROLIFERATION
284110	GSDMA	gasdermin A [Source:HGNC Symbol;Acc:HGNC:13311]																						GO_APOPTOTIC_PROCESS
51379	CRLF3	cytokine receptor like factor 3 [Source:HGNC Symbol;Acc:HGNC:17177]																																					GO_CELL_CYCLE_PROCESS					GO_POSITIVE_REGULATION_OF_SIGNALING
23594	ORC6	origin recognition complex subunit 6 [Source:HGNC Symbol;Acc:HGNC:17151]																																					GO_CELL_CYCLE_PROCESS
6241	RRM2	ribonucleotide reductase regulatory subunit M2 [Source:HGNC Symbol;Acc:HGNC:10452]																																					GO_CELL_CYCLE_PROCESS
115361	GBP4	guanylate binding protein 4 [Source:HGNC Symbol;Acc:HGNC:20480]
121457	IKBIP	IKBKB interacting protein [Source:HGNC Symbol;Acc:HGNC:26430]
116987	AGAP1	ArfGAP with GTPase domain, ankyrin repeat and PH domain 1 [Source:HGNC Symbol;Acc:HGNC:16922]
3954	LETM1	leucine zipper and EF-hand containing transmembrane protein 1 [Source:HGNC Symbol;Acc:HGNC:6556]
11279	KLF8	Kruppel like factor 8 [Source:HGNC Symbol;Acc:HGNC:6351]
4065	LY75	lymphocyte antigen 75 [Source:HGNC Symbol;Acc:HGNC:6729]
11185	INMT	indolethylamine N-methyltransferase [Source:HGNC Symbol;Acc:HGNC:6069]
800	CALD1	caldesmon 1 [Source:HGNC Symbol;Acc:HGNC:1441]
10561	IFI44	interferon induced protein 44 [Source:HGNC Symbol;Acc:HGNC:16938]
6483	ST3GAL2	ST3 beta-galactoside alpha-2,3-sialyltransferase 2 [Source:HGNC Symbol;Acc:HGNC:10863]
7903	ST8SIA4	ST8 alpha-N-acetyl-neuraminide alpha-2,8-sialyltransferase 4 [Source:HGNC Symbol;Acc:HGNC:10871]
9957	HS3ST1	heparan sulfate-glucosamine 3-sulfotransferase 1 [Source:HGNC Symbol;Acc:HGNC:5194]
7371	UCK2	uridine-cytidine kinase 2 [Source:HGNC Symbol;Acc:HGNC:12562]
55349	CHDH	choline dehydrogenase [Source:HGNC Symbol;Acc:HGNC:24288]
149466	C1orf210	chromosome 1 open reading frame 210 [Source:HGNC Symbol;Acc:HGNC:28755]
3732	CD82	CD82 molecule [Source:HGNC Symbol;Acc:HGNC:6210]
64866	CDCP1	CUB domain containing protein 1 [Source:HGNC Symbol;Acc:HGNC:24357]
7112	TMPO	thymopoietin [Source:HGNC Symbol;Acc:HGNC:11875]
[truncated: 53 more columns]
